# Supplementary material for: Comparative analyses of copy number variations between Bos taurus and Bos indicus
Source: BMC Genomics. 2020 Oct 1;21:682. doi: 10.1186/s12864-020-07097-6 (PMC7528262; doi:10.1186/s12864-020-07097-6)
Supplement: Supplementary file 5 — Additional file 5: Table S1 Information of the CNVR in the ten cattle breeds. Table S2. Information of the CNV cluster in the cattle genome of the ten cattle breeds. Table S3. Information of the genes with their exon overlapped with CNVRs. Table S4. Information of the genes overlapped with high frequency (> = 50%) CNV segments. Table S5. F-statistics comparison result between Bos Taurus and Bos indicus based on CNV segments (top 1%). Table S6. Genome data information for the CNV detection. [file 12864_2020_7097_MOESM5_ESM.xlsx]

## Sheet: Table S1
	Table S1 Information of the CNVR in the ten cattle breeds
	chr	start	end	length	Number of animals support the CNVR	overlapped gene ID	overlapped gene Name	CNVR_type
	chr1	28028	28189	162	9	No	No	gain
	chr1	28195	28631	437	13	No	No	gain
	chr1	28648	36706	8059	7	No	No	gain
	chr1	36708	139087	102380	6	No	No	gain
	chr1	139092	139654	563	7	No	No	gain
	chr1	139700	139798	99	8	No	No	gain
	chr1	139809	141201	1393	12	No	No	gain
	chr1	141320	141931	612	47	No	No	gain
	chr1	141991	142555	565	48	No	No	gain
	chr1	142576	142999	424	48	No	No	gain
	chr1	143005	143971	967	49	No	No	gain
	chr1	143981	144343	363	51	No	No	gain
	chr1	144349	144426	78	52	No	No	gain
	chr1	144462	144518	57	52	No	No	gain
	chr1	144530	144798	269	55	No	No	gain
	chr1	145019	145160	142	47	No	No	gain
	chr1	145275	145330	56	45	No	No	gain
	chr1	145426	145690	265	44	No	No	gain
	chr1	145749	146444	696	38	No	No	gain
	chr1	146448	146960	513	36	No	No	gain
	chr1	146972	147649	678	29	No	No	gain
	chr1	163598	164008	411	15	No	No	gain
	chr1	164145	164230	86	5	No	No	gain
	chr1	165229	171447	6219	5	No	No	gain
	chr1	174324	177509	3186	15	No	No	gain
	chr1	177619	178272	654	20	No	No	gain
	chr1	178384	179539	1156	8	No	No	gain
	chr1	308366	312158	3793	22	No	No	gain
	chr1	312205	316534	4330	26	No	No	gain
	chr1	316595	317048	454	22	No	No	gain
	chr1	379737	417383	37647	6	No	No	gain
	chr1	476664	478273	1610	5	ENSBTAG00000047028	RF00001	both
	chr1	509785	543902	34118	17	No	No	both
	chr1	543904	568833	24930	19	No	No	both
	chr1	568868	602756	33889	14	No	No	gain
	chr1	602822	602949	128	31	No	No	gain
	chr1	602983	603103	121	37	No	No	gain
	chr1	603163	606172	3010	41	No	No	gain
	chr1	606208	606466	259	33	No	No	gain
	chr1	606605	720914	114310	14	ENSBTAG00000054829,ENSBTAG00000046619	NA,RF00001	gain
	chr1	723079	723959	881	22	No	No	loss
	chr1	1579603	1579949	347	7	No	No	loss
	chr1	1895458	1896000	543	20	ENSBTAG00000021997	ITSN1	loss
	chr1	2137001	2146266	9266	6	No	No	both
	chr1	2398483	2398875	393	12	ENSBTAG00000051429	NA	loss
	chr1	2429108	2429329	222	13	No	No	gain
	chr1	2696847	2697395	549	5	No	No	both
	chr1	3236183	3236276	94	4	No	No	loss
	chr1	3725821	3726061	241	24	No	No	loss
	chr1	3884255	3885473	1219	5	No	No	loss
	chr1	3891506	3892091	586	7	No	No	loss
	chr1	4206460	4207460	1001	12	ENSBTAG00000017839	TIAM1	loss
	chr1	4723367	4724063	697	4	No	No	loss
	chr1	4820610	4821112	503	20	No	No	both
	chr1	4879957	4881835	1879	18	No	No	both
	chr1	5185146	5204634	19489	9	ENSBTAG00000051544	NA	gain
	chr1	5339030	5339311	282	9	No	No	loss
	chr1	5418290	5422662	4373	5	No	No	both
	chr1	5962361	5965847	3487	8	No	No	loss
	chr1	6030652	6031598	947	5	No	No	loss
	chr1	6159155	6159888	734	4	ENSBTAG00000034854	GRIK1	loss
	chr1	6198296	6198540	245	5	ENSBTAG00000034854	GRIK1	loss
	chr1	6222258	6223725	1468	15	ENSBTAG00000034854	GRIK1	loss
	chr1	6276365	6278872	2508	15	ENSBTAG00000034854	GRIK1	loss
	chr1	6305660	6306630	971	25	ENSBTAG00000034854	GRIK1	loss
	chr1	7128811	7129279	469	4	No	No	loss
	chr1	7245961	7246617	657	7	ENSBTAG00000038433	NA	loss
	chr1	7470278	7471286	1009	4	No	No	loss
	chr1	7584676	7586058	1383	12	No	No	loss
	chr1	7652821	7653420	600	19	No	No	loss
	chr1	7890394	7892149	1756	19	No	No	loss
	chr1	8134796	8135054	259	4	No	No	loss
	chr1	8523424	8523519	96	4	No	No	loss
	chr1	9102373	9102867	495	5	No	No	loss
	chr1	9862295	9862544	250	26	No	No	loss
	chr1	10010392	10011366	975	7	ENSBTAG00000050914	CYYR1	loss
	chr1	10493972	10494045	74	7	ENSBTAG00000017753	APP	loss
	chr1	11061495	11062404	910	10	No	No	loss
	chr1	11235311	11235643	333	11	No	No	loss
	chr1	11323282	11323652	371	6	No	No	loss
	chr1	11376212	11376748	537	9	No	No	loss
	chr1	11405045	11405318	274	12	No	No	loss
	chr1	11466520	11467480	961	41	No	No	loss
	chr1	11501189	11502115	927	11	No	No	loss
	chr1	11505044	11506051	1008	4	No	No	loss
	chr1	11554827	11554911	85	8	No	No	loss
	chr1	11564060	11564763	704	24	No	No	loss
	chr1	11764760	11764860	101	16	No	No	loss
	chr1	11784297	11784610	314	24	No	No	loss
	chr1	11833827	11836598	2772	5	No	No	loss
	chr1	11863991	11864086	96	4	No	No	loss
	chr1	11891696	11891805	110	26	No	No	loss
	chr1	12198555	12198962	408	11	No	No	loss
	chr1	12391158	12394301	3144	5	No	No	loss
	chr1	12576128	12576734	607	13	No	No	loss
	chr1	12595689	12601301	5613	11	No	No	loss
	chr1	12854423	12854698	276	21	No	No	loss
	chr1	12957353	12957951	599	11	No	No	loss
	chr1	12997142	13000821	3680	27	No	No	loss
	chr1	13047217	13049906	2690	6	No	No	loss
	chr1	13060421	13062712	2292	8	No	No	loss
	chr1	13077124	13085520	8397	5	No	No	loss
	chr1	13089080	13089201	122	18	No	No	loss
	chr1	13096838	13099486	2649	24	No	No	loss
	chr1	13112889	13113801	913	18	No	No	loss
	chr1	13181361	13182127	767	16	No	No	loss
	chr1	13219598	13219681	84	6	No	No	loss
	chr1	13465088	13465182	95	7	No	No	loss
	chr1	13500297	13500546	250	52	No	No	loss
	chr1	13519205	13519640	436	29	No	No	loss
	chr1	13555603	13558328	2726	57	No	No	loss
	chr1	13572176	13573226	1051	39	No	No	loss
	chr1	13599419	13599724	306	16	No	No	loss
	chr1	13626746	13629356	2611	6	No	No	loss
	chr1	13680877	13682483	1607	15	No	No	loss
	chr1	13866246	13866756	511	4	No	No	loss
	chr1	14069684	14071680	1997	8	No	No	loss
	chr1	14172952	14173626	675	9	No	No	loss
	chr1	14179038	14180276	1239	21	No	No	loss
	chr1	14251302	14259682	8381	8	No	No	loss
	chr1	14344328	14344634	307	26	No	No	loss
	chr1	14352529	14352669	141	4	No	No	loss
	chr1	14530986	14532011	1026	21	No	No	loss
	chr1	14598221	14598376	156	16	No	No	loss
	chr1	14639304	14639641	338	39	No	No	loss
	chr1	14652171	14652488	318	13	No	No	loss
	chr1	14699140	14699506	367	24	No	No	loss
	chr1	14768674	14769791	1118	21	No	No	loss
	chr1	14783845	14783945	101	10	No	No	loss
	chr1	14837805	14840373	2569	11	No	No	gain
	chr1	14875933	14877120	1188	44	No	No	loss
	chr1	14956070	14956174	105	4	No	No	loss
	chr1	15074276	15078374	4099	4	No	No	loss
	chr1	15191809	15192408	600	43	No	No	loss
	chr1	15404846	15405932	1087	4	ENSBTAG00000003301	NCAM2	loss
	chr1	15584378	15587929	3552	30	No	No	loss
	chr1	15644499	15645371	873	6	No	No	loss
	chr1	16233580	16234000	421	11	No	No	loss
	chr1	16373135	16376230	3096	6	No	No	loss
	chr1	16441265	16441406	142	12	No	No	loss
	chr1	16466990	16467364	375	19	No	No	gain
	chr1	16487112	16495984	8873	7	No	No	both
	chr1	16495992	16496380	389	10	No	No	both
	chr1	16496389	16496731	343	6	No	No	both
	chr1	16505351	16505756	406	32	No	No	loss
	chr1	16648629	16649336	708	29	No	No	loss
	chr1	16687449	16693205	5757	4	No	No	gain
	chr1	16950552	16951026	475	21	No	No	loss
	chr1	16978300	16979431	1132	21	No	No	loss
	chr1	16989135	16989348	214	17	No	No	loss
	chr1	17156281	17156876	596	4	No	No	gain
	chr1	17173180	17173529	350	7	No	No	loss
	chr1	17463683	17464230	548	20	No	No	loss
	chr1	17617483	17619076	1594	6	No	No	loss
	chr1	17767822	17768572	751	21	No	No	loss
	chr1	17849575	17850963	1389	12	No	No	loss
	chr1	17850966	17851071	106	10	No	No	loss
	chr1	17883774	17885785	2012	4	No	No	gain
	chr1	18006023	18007540	1518	25	No	No	loss
	chr1	18013091	18013262	172	7	No	No	loss
	chr1	18284654	18285135	482	25	No	No	loss
	chr1	18418521	18418930	410	7	No	No	loss
	chr1	18474933	18475459	527	22	No	No	loss
	chr1	18502360	18502960	601	9	No	No	loss
	chr1	18530803	18537522	6720	10	No	No	loss
	chr1	18562268	18562717	450	4	No	No	loss
	chr1	18563168	18563626	459	9	No	No	loss
	chr1	18683229	18692436	9208	7	ENSBTAG00000000597	TMPRSS15	loss
	chr1	18782839	18783026	188	17	No	No	loss
	chr1	18931845	18940642	8798	26	No	No	loss
	chr1	20016521	20017492	972	9	No	No	loss
	chr1	20224773	20224945	173	17	No	No	loss
	chr1	20373381	20373556	176	7	No	No	loss
	chr1	21036437	21039154	2718	6	No	No	loss
	chr1	21209754	21210251	498	8	ENSBTAG00000019314	USP25	loss
	chr1	21365074	21366365	1292	11	No	No	loss
	chr1	21845286	21845723	438	21	No	No	loss
	chr1	22043103	22043287	185	10	No	No	loss
	chr1	22386117	22387005	889	5	No	No	loss
	chr1	22397639	22397842	204	4	No	No	loss
	chr1	22525117	22526108	992	5	No	No	loss
	chr1	22553046	22554902	1857	8	No	No	loss
	chr1	22618030	22618117	88	8	ENSBTAG00000002623	SAMSN1	loss
	chr1	22702544	22703887	1344	4	No	No	loss
	chr1	22864850	22865006	157	4	ENSBTAG00000054574	NA	loss
	chr1	22868285	22871767	3483	4	ENSBTAG00000054574	NA	loss
	chr1	23026057	23026542	486	4	ENSBTAG00000048954	NA	loss
	chr1	23470467	23472998	2532	7	No	No	loss
	chr1	23520065	23520154	90	4	No	No	loss
	chr1	23557292	23557471	180	17	No	No	loss
	chr1	23799942	23800007	66	4	No	No	loss
	chr1	23877114	23877225	112	15	No	No	loss
	chr1	24254612	24255497	886	31	No	No	loss
	chr1	24260386	24261260	875	10	No	No	loss
	chr1	24559729	24562284	2556	32	No	No	loss
	chr1	25152029	25152938	910	8	No	No	loss
	chr1	25441643	25462839	21197	12	No	No	loss
	chr1	25462844	25462894	51	9	No	No	loss
	chr1	25462944	25463025	82	4	No	No	loss
	chr1	25709981	25710728	748	59	No	No	loss
	chr1	25996475	25996848	374	15	No	No	loss
	chr1	26096247	26097553	1307	5	No	No	loss
	chr1	26221100	26221736	637	9	ENSBTAG00000009851	ROBO1	loss
	chr1	26352018	26353862	1845	15	No	No	loss
	chr1	26710251	26710528	278	7	No	No	loss
	chr1	26731852	26732458	607	8	No	No	loss
	chr1	26775068	26775148	81	9	No	No	loss
	chr1	26948772	26948848	77	9	No	No	loss
	chr1	27181801	27182394	594	20	No	No	loss
	chr1	27391482	27391865	384	23	No	No	loss
	chr1	27680488	27681135	648	4	No	No	loss
	chr1	27751175	27752473	1299	16	No	No	loss
	chr1	27955933	27956199	267	18	No	No	loss
	chr1	27987730	27987958	229	11	No	No	loss
	chr1	28016582	28017245	664	20	No	No	loss
	chr1	28057277	28058221	945	5	No	No	loss
	chr1	28123443	28128968	5526	5	No	No	loss
	chr1	28182026	28183159	1134	4	No	No	loss
	chr1	28187230	28187402	173	8	No	No	loss
	chr1	28237373	28240273	2901	12	No	No	loss
	chr1	28398451	28399926	1476	13	No	No	loss
	chr1	28427462	28427596	135	10	No	No	loss
	chr1	28466319	28466441	123	5	No	No	loss
	chr1	28564825	28565184	360	4	No	No	loss
	chr1	28581863	28582286	424	5	No	No	loss
	chr1	28753828	28754302	475	35	No	No	loss
	chr1	29345774	29347877	2104	5	ENSBTAG00000036262	GBE1	loss
	chr1	29544685	29544788	104	15	No	No	gain
	chr1	29736755	29736823	69	5	No	No	loss
	chr1	29758356	29759578	1223	31	No	No	loss
	chr1	29866354	29866651	298	6	No	No	loss
	chr1	29943149	29943850	702	7	No	No	loss
	chr1	30114853	30115776	924	10	No	No	loss
	chr1	30381887	30382269	383	11	No	No	gain
	chr1	30382271	30382339	69	48	No	No	both
	chr1	30382341	30383094	754	47	No	No	loss
	chr1	30460212	30460901	690	7	No	No	loss
	chr1	30586393	30587600	1208	12	No	No	loss
	chr1	30597479	30599537	2059	12	No	No	loss
	chr1	30641231	30641281	51	7	No	No	loss
	chr1	31076299	31076420	122	5	No	No	loss
	chr1	31473429	31473508	80	6	No	No	loss
	chr1	31510214	31510931	718	7	No	No	loss
	chr1	31686803	31687679	877	52	No	No	loss
	chr1	31917512	31918215	704	4	No	No	loss
	chr1	32096574	32100997	4424	6	No	No	both
	chr1	32101019	32102016	998	23	No	No	both
	chr1	32102035	32104933	2899	5	No	No	gain
	chr1	32120016	32122528	2513	5	No	No	loss
	chr1	32223356	32224291	936	5	No	No	loss
	chr1	32292226	32293712	1487	53	No	No	loss
	chr1	32335373	32336248	876	7	No	No	loss
	chr1	32360304	32360373	70	4	No	No	loss
	chr1	32360397	32361076	680	13	No	No	loss
	chr1	32450103	32453098	2996	7	No	No	loss
	chr1	32567340	32577706	10367	12	No	No	loss
	chr1	32577727	32578574	848	14	No	No	loss
	chr1	32578595	32580557	1963	12	No	No	loss
	chr1	32635636	32637073	1438	19	No	No	loss
	chr1	32958974	32961835	2862	20	No	No	loss
	chr1	32986378	32987358	981	24	No	No	loss
	chr1	33088607	33088879	273	7	No	No	loss
	chr1	33091000	33091315	316	15	No	No	loss
	chr1	33092918	33093341	424	20	No	No	loss
	chr1	33203243	33203654	412	19	No	No	loss
	chr1	33392082	33392395	314	15	No	No	loss
	chr1	33424064	33424410	347	10	No	No	loss
	chr1	33555336	33556384	1049	4	No	No	loss
	chr1	33738782	33738954	173	9	ENSBTAG00000009219	CADM2	loss
	chr1	33868414	33869276	863	5	ENSBTAG00000009219	CADM2	loss
	chr1	33876430	33876764	335	11	ENSBTAG00000009219	CADM2	gain
	chr1	34328985	34339137	10153	4	No	No	loss
	chr1	34391808	34394665	2858	50	No	No	loss
	chr1	34605909	34606058	150	24	No	No	loss
	chr1	34631397	34632102	706	13	No	No	loss
	chr1	34804587	34805329	743	7	No	No	loss
	chr1	35027491	35028254	764	12	No	No	loss
	chr1	35039742	35040432	691	14	ENSBTAG00000026156	VGLL3	loss
	chr1	35528245	35533923	5679	4	No	No	loss
	chr1	35534468	35534809	342	6	No	No	loss
	chr1	35616149	35616375	227	4	No	No	loss
	chr1	35762657	35764831	2175	10	No	No	loss
	chr1	35769597	35772805	3209	27	No	No	loss
	chr1	36216172	36217300	1129	7	No	No	loss
	chr1	36217313	36217443	131	4	No	No	loss
	chr1	36406486	36407012	527	16	No	No	loss
	chr1	36419810	36419890	81	5	ENSBTAG00000050305	RF00001	loss
	chr1	36625289	36627016	1728	35	No	No	loss
	chr1	36814788	36816745	1958	6	No	No	loss
	chr1	36827416	36827598	183	4	No	No	loss
	chr1	37053356	37054216	861	8	No	No	loss
	chr1	37081206	37081439	234	13	No	No	loss
	chr1	37234943	37235531	589	14	ENSBTAG00000006811	EPHA3	loss
	chr1	37280296	37280825	530	43	ENSBTAG00000006811	EPHA3	loss
	chr1	37286462	37290314	3853	21	ENSBTAG00000006811	EPHA3	loss
	chr1	37323674	37324991	1318	26	ENSBTAG00000006811	EPHA3	loss
	chr1	37445493	37446698	1206	16	ENSBTAG00000006811	EPHA3	loss
	chr1	37720306	37720426	121	7	No	No	gain
	chr1	37737996	37738060	65	8	No	No	loss
	chr1	37878717	37879355	639	4	No	No	loss
	chr1	38175394	38176185	792	7	No	No	loss
	chr1	38198931	38200009	1079	8	No	No	loss
	chr1	38322026	38325341	3316	23	ENSBTAG00000005155,ENSBTAG00000005162	ARL13B,STX19	loss
	chr1	38341457	38341834	378	15	ENSBTAG00000005155	ARL13B	loss
	chr1	38613275	38613751	477	5	No	No	loss
	chr1	38675845	38676246	402	18	No	No	loss
	chr1	38878447	38879573	1127	32	No	No	loss
	chr1	39265211	39265267	57	7	No	No	loss
	chr1	39272087	39272815	729	9	No	No	loss
	chr1	39330057	39330889	833	18	No	No	loss
	chr1	39377980	39378031	52	6	No	No	loss
	chr1	39538525	39539276	752	22	No	No	loss
	chr1	39560871	39561632	762	23	No	No	loss
	chr1	39566288	39568723	2436	7	No	No	loss
	chr1	39702426	39716480	14055	12	No	No	loss
	chr1	39754838	39759148	4311	4	No	No	loss
	chr1	39850486	39851526	1041	24	No	No	both
	chr1	40243976	40245641	1666	12	No	No	loss
	chr1	40384796	40385357	562	24	No	No	loss
	chr1	40390015	40390373	359	12	No	No	loss
	chr1	40421054	40421300	247	4	No	No	loss
	chr1	40472360	40472980	621	68	No	No	loss
	chr1	40696076	40698983	2908	9	No	No	loss
	chr1	40842588	40843002	415	10	No	No	loss
	chr1	41280217	41280500	284	28	No	No	loss
	chr1	41328797	41339317	10521	9	No	No	loss
	chr1	41341620	41342016	397	43	No	No	loss
	chr1	41617626	41618823	1198	20	ENSBTAG00000044111	EPHA6	loss
	chr1	42100315	42101262	948	27	ENSBTAG00000047147	CRYBG3	loss
	chr1	42207485	42207939	455	23	ENSBTAG00000015546	RIOX2	loss
	chr1	42343893	42344803	911	24	No	No	loss
	chr1	42383935	42384812	878	6	No	No	loss
	chr1	42503574	42504573	1000	4	No	No	both
	chr1	42508391	42509052	662	40	No	No	loss
	chr1	42515654	42516684	1031	18	No	No	loss
	chr1	42521137	42522564	1428	8	No	No	loss
	chr1	42581433	42587039	5607	39	No	No	loss
	chr1	42679111	42679233	123	7	No	No	loss
	chr1	42757923	42758485	563	4	No	No	loss
	chr1	42850157	42852156	2000	7	No	No	loss
	chr1	42882081	42882346	266	4	No	No	loss
	chr1	43003006	43007823	4818	4	No	No	loss
	chr1	43185927	43186240	314	6	ENSBTAG00000014889	DCBLD2	gain
	chr1	43219013	43219720	708	4	No	No	loss
	chr1	43405989	43406080	92	7	No	No	loss
	chr1	43626961	43627607	647	5	No	No	loss
	chr1	43710119	43711207	1089	37	No	No	loss
	chr1	43847298	43847797	500	11	No	No	loss
	chr1	43876373	43876890	518	32	No	No	loss
	chr1	43920219	43921719	1501	6	ENSBTAG00000013662	COL8A1	loss
	chr1	44430088	44431109	1022	15	ENSBTAG00000013663	CMSS1	loss
	chr1	44533417	44535506	2090	24	No	No	loss
	chr1	44905477	44913508	8032	4	No	No	loss
	chr1	45126898	45127768	871	9	ENSBTAG00000012140	ADGRG7	loss
	chr1	45264854	45265085	232	7	No	No	loss
	chr1	45405294	45405346	53	5	ENSBTAG00000026836	NA	loss
	chr1	45930314	45930528	215	9	ENSBTAG00000016932	SENP7	gain
	chr1	46308586	46309571	986	14	No	No	loss
	chr1	46828337	46828882	546	28	No	No	loss
	chr1	46864837	46865134	298	4	No	No	loss
	chr1	47192254	47193890	1637	13	No	No	loss
	chr1	47219110	47225536	6427	4	No	No	gain
	chr1	47407779	47409323	1545	12	No	No	loss
	chr1	47449976	47452094	2119	19	No	No	loss
	chr1	47558378	47558657	280	11	No	No	loss
	chr1	47568762	47572909	4148	6	No	No	both
	chr1	47651472	47652567	1096	47	No	No	loss
	chr1	47659379	47660072	694	34	No	No	loss
	chr1	47766092	47766281	190	6	No	No	loss
	chr1	47788809	47790500	1692	22	No	No	loss
	chr1	47899096	47899438	343	16	No	No	loss
	chr1	47974663	47974926	264	12	No	No	loss
	chr1	48031281	48034057	2777	4	No	No	loss
	chr1	48127562	48127703	142	5	No	No	loss
	chr1	48232892	48233133	242	7	No	No	loss
	chr1	48320086	48320338	253	11	No	No	loss
	chr1	48330713	48331533	821	12	No	No	loss
	chr1	48382929	48383463	535	4	No	No	loss
	chr1	48468096	48470000	1905	24	No	No	loss
	chr1	48780031	48782815	2785	5	No	No	loss
	chr1	48795865	48802073	6209	5	No	No	loss
	chr1	48864426	48865125	700	8	No	No	loss
	chr1	48991794	48992967	1174	21	No	No	loss
	chr1	49148285	49149025	741	45	No	No	loss
	chr1	49172490	49173555	1066	14	No	No	loss
	chr1	49230202	49230540	339	7	No	No	gain
	chr1	49539097	49540406	1310	8	No	No	loss
	chr1	49655698	49656148	451	8	No	No	loss
	chr1	50052758	50054637	1880	4	ENSBTAG00000000088	ALCAM	loss
	chr1	50153285	50154304	1020	32	ENSBTAG00000000088	ALCAM	loss
	chr1	50628752	50628929	178	5	No	No	loss
	chr1	50897081	50897334	254	8	No	No	loss
	chr1	50906744	50907273	530	26	No	No	loss
	chr1	50923159	50923908	750	7	No	No	loss
	chr1	51024239	51024676	438	19	No	No	loss
	chr1	51163564	51164031	468	15	No	No	loss
	chr1	51321309	51322406	1098	18	No	No	loss
	chr1	51403426	51403771	346	13	No	No	loss
	chr1	51655392	51656157	766	4	No	No	loss
	chr1	51713376	51719133	5758	6	No	No	loss
	chr1	51917898	51918470	573	22	No	No	loss
	chr1	51968545	51972219	3675	10	No	No	loss
	chr1	52088196	52088295	100	4	No	No	loss
	chr1	52108646	52109874	1229	7	No	No	loss
	chr1	53584203	53587090	2888	20	ENSBTAG00000049108	TRAT1	loss
	chr1	53809570	53809659	90	20	No	No	loss
	chr1	53953861	53953993	133	4	No	No	gain
	chr1	53953995	53954643	649	15	No	No	both
	chr1	53954701	53956151	1451	26	No	No	loss
	chr1	53964536	53964655	120	26	No	No	loss
	chr1	54046109	54046419	311	6	No	No	gain
	chr1	54080472	54081970	1499	11	No	No	loss
	chr1	55034959	55035517	559	5	No	No	loss
	chr1	55239962	55240313	352	22	No	No	loss
	chr1	55243237	55244791	1555	62	No	No	loss
	chr1	55521591	55523187	1597	8	No	No	loss
	chr1	55708983	55709186	204	8	No	No	loss
	chr1	55953228	55953866	639	13	ENSBTAG00000013769	NECTIN3	loss
	chr1	56040310	56040793	484	7	ENSBTAG00000013769	NECTIN3	loss
	chr1	56169128	56170425	1298	5	No	No	loss
	chr1	56323044	56328833	5790	4	ENSBTAG00000014441	CD96	loss
	chr1	56356161	56357847	1687	7	ENSBTAG00000014441	CD96	loss
	chr1	56523174	56523612	439	4	ENSBTAG00000001209	PHLDB2	loss
	chr1	56613250	56613449	200	16	ENSBTAG00000001209	PHLDB2	loss
	chr1	56949604	56950251	648	15	No	No	loss
	chr1	57572000	57573344	1345	36	ENSBTAG00000040144	NA	loss
	chr1	57863372	57864440	1069	4	No	No	loss
	chr1	57940379	57942323	1945	12	No	No	loss
	chr1	58227795	58230223	2429	4	ENSBTAG00000013292	SIDT1	loss
	chr1	58437802	58439180	1379	12	ENSBTAG00000002703	ATP6V1A	loss
	chr1	59981361	59983078	1718	19	No	No	loss
	chr1	59999507	59999766	260	17	No	No	loss
	chr1	60268395	60268475	81	22	No	No	loss
	chr1	60382903	60383372	470	7	ENSBTAG00000006451	GAP43	loss
	chr1	60395867	60397638	1772	10	ENSBTAG00000006451	GAP43	loss
	chr1	60465546	60465657	112	4	No	No	loss
	chr1	60563462	60564323	862	20	ENSBTAG00000049383	LSAMP	loss
	chr1	60727214	60727489	276	11	ENSBTAG00000049383	LSAMP	loss
	chr1	60762314	60762710	397	8	ENSBTAG00000049383	LSAMP	loss
	chr1	60769869	60772211	2343	9	ENSBTAG00000049383	LSAMP	loss
	chr1	60772231	60772396	166	11	ENSBTAG00000049383	LSAMP	loss
	chr1	60772398	60772910	513	29	ENSBTAG00000049383	LSAMP	loss
	chr1	60772926	60772993	68	11	ENSBTAG00000049383	LSAMP	loss
	chr1	60773028	60773440	413	9	ENSBTAG00000049383	LSAMP	loss
	chr1	60895945	60897039	1095	5	No	No	loss
	chr1	60961285	60962275	991	21	No	No	loss
	chr1	61170173	61171233	1061	40	No	No	loss
	chr1	61202769	61204166	1398	6	No	No	loss
	chr1	61216282	61217092	811	17	No	No	loss
	chr1	61217300	61217354	55	4	No	No	loss
	chr1	61217400	61218669	1270	13	No	No	loss
	chr1	61266815	61267539	725	7	No	No	loss
	chr1	61325706	61325770	65	4	No	No	loss
	chr1	61389368	61397897	8530	7	ENSBTAG00000048985	NA	loss
	chr1	61507370	61507482	113	4	No	No	loss
	chr1	61631443	61633142	1700	14	No	No	loss
	chr1	61895863	61897406	1544	7	No	No	loss
	chr1	62785710	62786247	538	12	No	No	loss
	chr1	63124458	63124526	69	4	No	No	loss
	chr1	63248678	63250416	1739	4	No	No	loss
	chr1	63257440	63258584	1145	21	No	No	loss
	chr1	63580938	63582235	1298	8	No	No	loss
	chr1	64208015	64208492	478	19	No	No	gain
	chr1	64465030	64465291	262	4	ENSBTAG00000001293	MAATS1	loss
	chr1	64621977	64627739	5763	10	ENSBTAG00000019557	NR1I2	loss
	chr1	64880276	64882728	2453	12	No	No	loss
	chr1	65092575	65092828	254	18	ENSBTAG00000033170	LRRC58	loss
	chr1	65184016	65186924	2909	4	ENSBTAG00000022155	FSTL1	loss
	chr1	65849722	65849811	90	18	ENSBTAG00000001918	STXBP5L	loss
	chr1	65850925	65851521	597	7	ENSBTAG00000001918	STXBP5L	loss
	chr1	65940717	65941143	427	26	No	No	loss
	chr1	66026928	66027875	948	19	ENSBTAG00000001920	POLQ	loss
	chr1	66443023	66443559	537	16	No	No	loss
	chr1	66855061	66855524	464	24	ENSBTAG00000011140	FAM162A	loss
	chr1	67488078	67491042	2965	8	ENSBTAG00000018877	PDIA5	loss
	chr1	69352626	69352904	279	4	No	No	loss
	chr1	69356031	69356513	483	10	ENSBTAG00000048794	NA	loss
	chr1	69435032	69435529	498	19	ENSBTAG00000021396	HEG1	loss
	chr1	70073816	70075108	1293	4	No	No	loss
	chr1	70227066	70227555	490	32	No	No	loss
	chr1	70257028	70257398	371	8	ENSBTAG00000032839,ENSBTAG00000042610,ENSBTAG00000054586	LRCH3,RF00493,RF00494	loss
	chr1	70586326	70586802	477	32	No	No	loss
	chr1	71008678	71008851	174	4	No	No	loss
	chr1	72172679	72173023	345	28	ENSBTAG00000003378	ACAP2	loss
	chr1	72283056	72283967	912	7	ENSBTAG00000054986	ACAP2	loss
	chr1	72646540	72646742	203	4	No	No	gain
	chr1	72748619	72750092	1474	29	No	No	loss
	chr1	72798694	72798968	275	5	No	No	loss
	chr1	73688805	73690058	1254	8	No	No	loss
	chr1	74305856	74307380	1525	21	No	No	loss
	chr1	74572247	74572375	129	7	ENSBTAG00000005430	MB21D2	loss
	chr1	75159930	75160172	243	5	ENSBTAG00000012413	FGF12	loss
	chr1	75235819	75238115	2297	8	ENSBTAG00000012413	FGF12	loss
	chr1	75441416	75441511	96	4	No	No	loss
	chr1	75441593	75442280	688	23	No	No	loss
	chr1	75481666	75484889	3224	7	No	No	gain
	chr1	75502551	75502653	103	10	No	No	loss
	chr1	75503591	75503711	121	5	No	No	gain
	chr1	75519808	75519933	126	5	No	No	loss
	chr1	75625575	75626730	1156	8	No	No	loss
	chr1	75730386	75730968	583	9	No	No	loss
	chr1	75989294	75990242	949	9	ENSBTAG00000006945	CCDC50	loss
	chr1	76216182	76216530	349	6	No	No	loss
	chr1	76236377	76237061	685	5	No	No	gain
	chr1	76332990	76333051	62	6	No	No	loss
	chr1	76333082	76333925	844	8	No	No	loss
	chr1	76333928	76335602	1675	6	No	No	loss
	chr1	76351746	76355819	4074	6	No	No	gain
	chr1	76416085	76417840	1756	9	No	No	loss
	chr1	76463016	76463737	722	25	No	No	loss
	chr1	76510728	76511826	1099	12	No	No	loss
	chr1	76610160	76610519	360	31	ENSBTAG00000013205	IL1RAP	loss
	chr1	76625996	76626772	777	12	ENSBTAG00000013205	IL1RAP	loss
	chr1	76826869	76826982	114	23	No	No	loss
	chr1	76877345	76877644	300	10	No	No	loss
	chr1	77585367	77586032	666	6	ENSBTAG00000015460	TP63	loss
	chr1	77697046	77697808	763	24	No	No	loss
	chr1	77976493	77977004	512	12	No	No	loss
	chr1	78019139	78019720	582	20	ENSBTAG00000032538	TPRG1	loss
	chr1	79122510	79123138	629	21	ENSBTAG00000044001	LPP	loss
	chr1	79202219	79204117	1899	12	ENSBTAG00000049984	NA	loss
	chr1	79548658	79549533	876	6	No	No	loss
	chr1	79866184	79867446	1263	64	No	No	loss
	chr1	80110992	80111626	635	26	No	No	loss
	chr1	80275557	80276004	448	24	No	No	loss
	chr1	80625792	80625927	136	4	No	No	gain
	chr1	80719234	80721167	1934	27	No	No	loss
	chr1	81476362	81477645	1284	10	ENSBTAG00000007666	IGF2BP2	loss
	chr1	81523101	81523481	381	21	ENSBTAG00000007666	IGF2BP2	loss
	chr1	81958890	81958968	79	4	ENSBTAG00000007296	NA	loss
	chr1	81959712	81962035	2324	29	ENSBTAG00000007296	NA	loss
	chr1	82298344	82299137	794	29	ENSBTAG00000005209	VPS8	loss
	chr1	82305679	82305826	148	13	ENSBTAG00000005209	VPS8	loss
	chr1	83134581	83134712	132	5	ENSBTAG00000017666	ABCC5	loss
	chr1	84288580	84289300	721	8	No	No	loss
	chr1	84290262	84290728	467	35	No	No	loss
	chr1	85071822	85071936	115	14	No	No	loss
	chr1	85593019	85593972	954	11	No	No	loss
	chr1	86581483	86582735	1253	7	No	No	loss
	chr1	86798116	86798868	753	4	No	No	loss
	chr1	86830626	86833135	2510	15	No	No	loss
	chr1	86888378	86888865	488	50	No	No	loss
	chr1	87622596	87625388	2793	6	No	No	loss
	chr1	88085071	88086358	1288	25	No	No	loss
	chr1	88144015	88144741	727	8	No	No	loss
	chr1	88174987	88175127	141	5	ENSBTAG00000011377	KCNMB2	loss
	chr1	88220970	88221160	191	5	No	No	loss
	chr1	88471608	88471930	323	16	No	No	gain
	chr1	88471996	88472122	127	6	No	No	gain
	chr1	88472132	88472234	103	4	No	No	gain
	chr1	88484215	88484663	449	9	No	No	gain
	chr1	88692088	88692772	685	10	No	No	loss
	chr1	88818341	88818547	207	10	No	No	loss
	chr1	88864119	88864827	709	34	No	No	loss
	chr1	88897655	88898040	386	4	No	No	gain
	chr1	89145664	89146411	748	5	No	No	loss
	chr1	89212512	89213170	659	14	No	No	loss
	chr1	89409552	89418130	8579	9	No	No	loss
	chr1	89570519	89571227	709	8	No	No	loss
	chr1	89588277	89589079	803	31	No	No	loss
	chr1	90057253	90057440	188	4	ENSBTAG00000021910	TBL1XR1	gain
	chr1	90313389	90327309	13921	5	No	No	loss
	chr1	90591882	90592281	400	8	No	No	loss
	chr1	90677611	90679339	1729	7	No	No	loss
	chr1	91137685	91138039	355	13	No	No	loss
	chr1	91147961	91148672	712	7	No	No	loss
	chr1	91202736	91203214	479	40	No	No	loss
	chr1	91381608	91384942	3335	35	No	No	loss
	chr1	91496550	91497454	905	19	ENSBTAG00000048493	NAALADL2	loss
	chr1	92010958	92012072	1115	13	ENSBTAG00000048493	NAALADL2	loss
	chr1	92121542	92125423	3882	4	ENSBTAG00000048493	NAALADL2	loss
	chr1	92388788	92389340	553	31	ENSBTAG00000048493	NAALADL2	loss
	chr1	92471050	92472884	1835	6	No	No	loss
	chr1	92614355	92614613	259	5	No	No	loss
	chr1	92661073	92661674	602	16	No	No	loss
	chr1	92918490	92919331	842	8	ENSBTAG00000055042	NA	loss
	chr1	93159102	93159580	479	9	ENSBTAG00000031891	NLGN1	loss
	chr1	93672134	93672659	526	4	ENSBTAG00000031891	NLGN1	loss
	chr1	93795189	93795309	121	8	ENSBTAG00000031891	NLGN1	loss
	chr1	93804589	93807309	2721	18	ENSBTAG00000031891	NLGN1	loss
	chr1	93905226	93905338	113	20	No	No	loss
	chr1	93944707	93944858	152	15	No	No	loss
	chr1	94155662	94156243	582	35	No	No	loss
	chr1	94250432	94251825	1394	21	No	No	loss
	chr1	94255521	94260261	4741	17	No	No	loss
	chr1	94818375	94818509	135	4	No	No	gain
	chr1	94847960	94848632	673	9	ENSBTAG00000020073	NCEH1	loss
	chr1	94848634	94848687	54	7	ENSBTAG00000020073	NCEH1	loss
	chr1	94886827	94888093	1267	21	No	No	loss
	chr1	94909890	94910458	569	4	No	No	loss
	chr1	95004305	95004401	97	10	No	No	loss
	chr1	95140222	95140423	202	6	ENSBTAG00000019376	FNDC3B	loss
	chr1	95754620	95755098	479	6	ENSBTAG00000017490	PLD1	loss
	chr1	95874533	95876723	2191	41	ENSBTAG00000017490	PLD1	loss
	chr1	95998325	95999298	974	14	No	No	loss
	chr1	96102440	96103081	642	13	ENSBTAG00000049814	NA	loss
	chr1	96103091	96103160	70	4	ENSBTAG00000049814	NA	loss
	chr1	96370599	96370708	110	5	No	No	loss
	chr1	96376417	96378863	2447	10	No	No	loss
	chr1	96512211	96514908	2698	69	No	No	loss
	chr1	96797533	96798834	1302	12	No	No	loss
	chr1	97165531	97166132	602	22	No	No	loss
	chr1	97332671	97333240	570	10	No	No	loss
	chr1	97988745	98000527	11783	4	No	No	loss
	chr1	98338590	98338685	96	10	ENSBTAG00000005871	MECOM	loss
	chr1	99017359	99017819	461	8	No	No	loss
	chr1	99172322	99173692	1371	8	No	No	loss
	chr1	99187903	99193396	5494	9	No	No	loss
	chr1	99289798	99289937	140	6	No	No	loss
	chr1	99478646	99480241	1596	16	No	No	loss
	chr1	100089381	100090151	771	10	No	No	loss
	chr1	100223802	100225117	1316	30	No	No	loss
	chr1	100331422	100331788	367	12	No	No	loss
	chr1	100420299	100421452	1154	13	No	No	loss
	chr1	100663487	100665369	1883	24	No	No	loss
	chr1	100723828	100724363	536	9	No	No	loss
	chr1	100875121	100875695	575	41	No	No	loss
	chr1	100877461	100879019	1559	7	No	No	gain
	chr1	100910455	100911652	1198	13	No	No	loss
	chr1	101127217	101127985	769	26	No	No	loss
	chr1	101203669	101203764	96	15	No	No	loss
	chr1	101271644	101271709	66	4	No	No	loss
	chr1	101288333	101288439	107	5	No	No	gain
	chr1	101337459	101338676	1218	12	No	No	loss
	chr1	101356380	101356468	89	4	No	No	loss
	chr1	101536381	101536493	113	5	ENSBTAG00000011139	BCHE	gain
	chr1	101940703	101941913	1211	24	No	No	loss
	chr1	102054722	102054837	116	9	No	No	loss
	chr1	102110843	102111610	768	17	No	No	loss
	chr1	102279485	102279851	367	9	ENSBTAG00000006975	SI	loss
	chr1	102349351	102367461	18111	4	ENSBTAG00000006975	SI	loss
	chr1	102547092	102550152	3061	4	No	No	loss
	chr1	102578694	102579041	348	17	No	No	loss
	chr1	102587238	102587504	267	13	No	No	loss
	chr1	102688742	102688801	60	4	No	No	loss
	chr1	102759476	102761835	2360	58	No	No	loss
	chr1	102768149	102771318	3170	46	ENSBTAG00000048551	NA	loss
	chr1	102948332	102949187	856	7	No	No	loss
	chr1	102960366	102961694	1329	28	No	No	loss
	chr1	102990514	102995424	4911	5	No	No	loss
	chr1	103023392	103023763	372	8	No	No	loss
	chr1	103188299	103189354	1056	28	No	No	loss
	chr1	103269621	103272404	2784	27	No	No	loss
	chr1	103533162	103533642	481	6	No	No	loss
	chr1	103627658	103639431	11774	5	No	No	loss
	chr1	103652537	103652680	144	4	No	No	loss
	chr1	104096499	104097126	628	21	No	No	loss
	chr1	104126384	104127247	864	43	No	No	loss
	chr1	104163244	104163511	268	10	No	No	loss
	chr1	104209264	104216147	6884	5	No	No	loss
	chr1	104267406	104270178	2773	7	No	No	loss
	chr1	104494712	104495124	413	6	No	No	loss
	chr1	104585680	104586906	1227	6	No	No	loss
	chr1	104588216	104588830	615	5	No	No	loss
	chr1	104802125	104803117	993	5	No	No	loss
	chr1	104885272	104885915	644	20	No	No	loss
	chr1	105172695	105174055	1361	5	No	No	loss
	chr1	105854646	105855513	868	5	No	No	loss
	chr1	106136876	106137084	209	4	No	No	loss
	chr1	106304191	106304820	630	13	No	No	loss
	chr1	106621919	106623735	1817	8	ENSBTAG00000001274	PPM1L	loss
	chr1	106902692	106905359	2668	20	No	No	loss
	chr1	107103132	107104204	1073	19	ENSBTAG00000031572	IFT80	loss
	chr1	107125778	107125901	124	10	ENSBTAG00000031572	IFT80	loss
	chr1	107628760	107629108	349	23	ENSBTAG00000014960	SCHIP1	loss
	chr1	107675143	107675344	202	17	ENSBTAG00000014960,ENSBTAG00000054919	SCHIP1,RF00026	loss
	chr1	107879516	107880204	689	8	No	No	loss
	chr1	107931080	107932380	1301	16	No	No	loss
	chr1	108407684	108409173	1490	4	No	No	loss
	chr1	109386354	109387889	1536	5	ENSBTAG00000031561	RSRC1	loss
	chr1	109928160	109931112	2953	5	No	No	loss
	chr1	110423947	110424421	475	27	No	No	loss
	chr1	110425438	110425642	205	53	No	No	loss
	chr1	110667487	110667861	375	14	No	No	loss
	chr1	110762126	110762481	356	25	ENSBTAG00000050129	LEKR1	loss
	chr1	111141426	111142321	896	9	ENSBTAG00000018465	KCNAB1	loss
	chr1	111288111	111288211	101	9	ENSBTAG00000018465	KCNAB1	loss
	chr1	111308582	111308635	54	9	ENSBTAG00000018465	KCNAB1	loss
	chr1	111574138	111574270	133	14	No	No	loss
	chr1	111580490	111580693	204	9	No	No	loss
	chr1	111580737	111581214	478	34	No	No	loss
	chr1	111625783	111625898	116	4	No	No	gain
	chr1	111695252	111696945	1694	14	No	No	loss
	chr1	112026159	112027079	921	8	ENSBTAG00000008307	PLCH1	loss
	chr1	112031355	112033298	1944	13	ENSBTAG00000008307	PLCH1	loss
	chr1	112311267	112339975	28709	17	ENSBTAG00000054182	NA	gain
	chr1	112422733	112422865	133	4	No	No	loss
	chr1	112546128	112547184	1057	10	ENSBTAG00000002075	MME	loss
	chr1	112694117	112695266	1150	6	No	No	loss
	chr1	112728524	112729495	972	55	No	No	loss
	chr1	112747163	112747681	519	6	No	No	loss
	chr1	112866837	112871901	5065	19	No	No	loss
	chr1	113726693	113727750	1058	17	No	No	loss
	chr1	113908932	113909015	84	7	No	No	loss
	chr1	114177220	114177947	728	21	No	No	loss
	chr1	114181545	114183586	2042	5	No	No	loss
	chr1	114314547	114324194	9648	6	No	No	loss
	chr1	114329867	114331015	1149	23	No	No	loss
	chr1	114697264	114698329	1066	20	No	No	loss
	chr1	115009123	115009723	601	4	No	No	loss
	chr1	115014927	115015837	911	8	No	No	loss
	chr1	115133116	115137019	3904	5	No	No	gain
	chr1	115548902	115549098	197	24	No	No	loss
	chr1	115677656	115679137	1482	6	No	No	loss
	chr1	116094229	116094709	481	4	No	No	loss
	chr1	116403592	116404133	542	4	No	No	loss
	chr1	116478675	116482365	3691	11	No	No	loss
	chr1	116630479	116635977	5499	6	ENSBTAG00000001728	IGSF10	loss
	chr1	116722109	116724970	2862	9	ENSBTAG00000021703,ENSBTAG00000015837	MED12L,P2RY12	loss
	chr1	116879320	116879605	286	13	ENSBTAG00000021703,ENSBTAG00000020990	MED12L,P2RY14	loss
	chr1	117489782	117491296	1515	10	No	No	loss
	chr1	117616240	117616499	260	11	No	No	loss
	chr1	119171173	119171760	588	11	ENSBTAG00000001721	GYG1	loss
	chr1	119463389	119463443	55	4	No	No	loss
	chr1	119663792	119664288	497	5	No	No	loss
	chr1	119745468	119745649	182	5	No	No	loss
	chr1	119778890	119779770	881	9	ENSBTAG00000046008	NA	loss
	chr1	119818056	119818211	156	6	No	No	loss
	chr1	120243245	120243759	515	40	No	No	loss
	chr1	120436536	120437549	1014	11	No	No	loss
	chr1	120586949	120587874	926	32	No	No	loss
	chr1	120599741	120603153	3413	4	No	No	loss
	chr1	121022753	121022883	131	4	No	No	loss
	chr1	121144762	121145779	1018	11	No	No	loss
	chr1	121151644	121152730	1087	7	No	No	loss
	chr1	121216335	121217290	956	7	No	No	loss
	chr1	121243764	121245028	1265	12	No	No	loss
	chr1	121305187	121305777	591	5	ENSBTAG00000048442	NA	loss
	chr1	121623135	121623334	200	7	No	No	loss
	chr1	121665108	121665660	553	21	No	No	loss
	chr1	121780828	121787807	6980	9	No	No	loss
	chr1	121854922	121857470	2549	19	ENSBTAG00000005522	PLSCR5	loss
	chr1	121939295	121940010	716	18	No	No	loss
	chr1	122042257	122046046	3790	9	ENSBTAG00000031306	PLSCR1	loss
	chr1	122084025	122085659	1635	5	ENSBTAG00000031306	PLSCR1	loss
	chr1	122102813	122111960	9148	14	No	No	loss
	chr1	122312665	122313413	749	5	No	No	loss
	chr1	122674682	122675373	692	9	No	No	loss
	chr1	122896865	122899205	2341	16	No	No	loss
	chr1	123000552	123000783	232	6	No	No	loss
	chr1	123040495	123040878	384	15	No	No	loss
	chr1	123041647	123046501	4855	18	No	No	loss
	chr1	123128959	123130260	1302	14	No	No	loss
	chr1	123153818	123155693	1876	4	No	No	loss
	chr1	123165176	123174539	9364	50	No	No	loss
	chr1	123273249	123273831	583	13	No	No	loss
	chr1	123530075	123530783	709	13	No	No	loss
	chr1	123701444	123701943	500	5	No	No	loss
	chr1	123799870	123800080	211	4	No	No	loss
	chr1	123871290	123872054	765	29	No	No	loss
	chr1	124006405	124008050	1646	12	No	No	loss
	chr1	124418586	124418995	410	4	No	No	loss
	chr1	124458158	124460473	2316	5	No	No	loss
	chr1	124600413	124600774	362	4	No	No	gain
	chr1	125259366	125259710	345	5	ENSBTAG00000031178	SLC9A9	loss
	chr1	125284034	125284219	186	4	ENSBTAG00000031178	SLC9A9	loss
	chr1	125316666	125317995	1330	4	ENSBTAG00000031178	SLC9A9	loss
	chr1	125397422	125399086	1665	17	ENSBTAG00000031178	SLC9A9	loss
	chr1	125539271	125543606	4336	9	ENSBTAG00000031178	SLC9A9	loss
	chr1	125543615	125543664	50	7	ENSBTAG00000031178	SLC9A9	loss
	chr1	126846346	126846522	177	19	No	No	loss
	chr1	127355522	127356719	1198	7	ENSBTAG00000015413	RASA2	loss
	chr1	128225236	128225702	467	9	No	No	loss
	chr1	128263983	128264080	98	7	ENSBTAG00000018346	TRIM42	loss
	chr1	128538605	128539355	751	14	ENSBTAG00000008714	CLSTN2	loss
	chr1	128565907	128566352	446	6	No	No	loss
	chr1	128813254	128813314	61	8	No	No	loss
	chr1	128813323	128814047	725	11	No	No	loss
	chr1	128829493	128829591	99	12	No	No	loss
	chr1	128853834	128856150	2317	16	No	No	loss
	chr1	129010958	129011714	757	4	No	No	loss
	chr1	129403631	129403801	171	11	No	No	loss
	chr1	129418741	129418881	141	6	ENSBTAG00000051936,ENSBTAG00000048200	NA,RF00554	loss
	chr1	129525304	129525649	346	21	ENSBTAG00000051936	NA	loss
	chr1	129591382	129591520	139	10	No	No	loss
	chr1	129591550	129594069	2520	16	No	No	loss
	chr1	129608865	129609699	835	19	No	No	loss
	chr1	129861366	129861573	208	7	No	No	loss
	chr1	130045099	130045996	898	18	No	No	loss
	chr1	130365570	130366187	618	25	ENSBTAG00000006909	PIK3CB	loss
	chr1	130694855	130695610	756	4	No	No	loss
	chr1	131079287	131080571	1285	20	No	No	loss
	chr1	131355274	131356745	1472	16	No	No	gain
	chr1	131676389	131677711	1323	11	No	No	loss
	chr1	131800702	131800892	191	31	No	No	loss
	chr1	131919668	131919925	258	4	No	No	gain
	chr1	132026382	132027229	848	19	No	No	loss
	chr1	132504023	132504113	91	7	ENSBTAG00000054797	NA	loss
	chr1	133005414	133006178	765	11	ENSBTAG00000015221	PCCB	loss
	chr1	133581560	133582873	1314	5	No	No	loss
	chr1	133834971	133836412	1442	13	No	No	loss
	chr1	133852800	133858436	5637	4	No	No	loss
	chr1	133939196	133939587	392	10	No	No	loss
	chr1	134078961	134080039	1079	13	No	No	loss
	chr1	134116602	134117832	1231	43	ENSBTAG00000015377	EPHB1	loss
	chr1	134433867	134438060	4194	5	ENSBTAG00000015377	EPHB1	loss
	chr1	134500802	134500909	108	10	ENSBTAG00000015377	EPHB1	gain
	chr1	134581397	134581625	229	5	No	No	loss
	chr1	135435893	135439953	4061	6	No	No	loss
	chr1	135695100	135696096	997	8	No	No	loss
	chr1	136143876	136145089	1214	12	ENSBTAG00000018508	TMEM108	loss
	chr1	136461890	136462859	970	30	No	No	loss
	chr1	136518839	136518947	109	11	No	No	gain
	chr1	136533979	136536230	2252	16	No	No	loss
	chr1	136666707	136667696	990	10	No	No	loss
	chr1	136680209	136681465	1257	6	No	No	loss
	chr1	136696214	136696967	754	29	ENSBTAG00000049044	NA	loss
	chr1	137077621	137079529	1909	36	ENSBTAG00000002966	DNAJC13	loss
	chr1	137087958	137088799	842	4	ENSBTAG00000002966	DNAJC13	loss
	chr1	137404099	137404259	161	7	No	No	loss
	chr1	137618220	137618678	459	5	No	No	loss
	chr1	138132819	138133029	211	14	No	No	loss
	chr1	138237980	138238479	500	5	ENSBTAG00000010448	CPNE4	loss
	chr1	138283412	138283523	112	14	ENSBTAG00000010448	CPNE4	loss
	chr1	138736400	138736793	394	13	ENSBTAG00000009258	NEK11	loss
	chr1	138978228	138989102	10875	6	ENSBTAG00000011626	ATP2C1	loss
	chr1	139063798	139064032	235	4	No	No	loss
	chr1	139074735	139075165	431	8	No	No	loss
	chr1	139138285	139139772	1488	22	No	No	loss
	chr1	139769986	139771229	1244	5	No	No	loss
	chr1	139894051	139894775	725	12	No	No	loss
	chr1	140119171	140120440	1270	4	No	No	loss
	chr1	140471808	140472031	224	12	No	No	loss
	chr1	140516333	140517135	803	20	No	No	loss
	chr1	140519007	140521197	2191	41	No	No	loss
	chr1	140673577	140674249	673	7	No	No	loss
	chr1	140773444	140773717	274	7	No	No	loss
	chr1	140801958	140802993	1036	13	No	No	loss
	chr1	140832701	140835323	2623	6	No	No	loss
	chr1	140931430	140950696	19267	5	No	No	loss
	chr1	140974414	140974520	107	5	No	No	loss
	chr1	141566341	141566615	275	4	ENSBTAG00000030921	FAM3B	loss
	chr1	141680201	141681013	813	6	ENSBTAG00000030913	MX1	loss
	chr1	142384049	142385611	1563	4	ENSBTAG00000021270	UMODL1	loss
	chr1	143436664	143438295	1632	5	No	No	loss
	chr1	144139447	144140052	606	5	ENSBTAG00000007105	NA	gain
	chr1	144199976	144201249	1274	22	No	No	loss
	chr1	144479768	144488346	8579	5	ENSBTAG00000018607,ENSBTAG00000053978	TSPEAR,NA	both
	chr1	144488362	144496409	8048	7	ENSBTAG00000018607,ENSBTAG00000051900	TSPEAR,NA	both
	chr1	144496475	144514059	17585	6	ENSBTAG00000018607,ENSBTAG00000037662	TSPEAR,NA	both
	chr1	144803576	144805160	1585	5	No	No	loss
	chr1	145399762	145400726	965	49	ENSBTAG00000030775	PCBP3	loss
	chr1	146185962	146186272	311	17	ENSBTAG00000011495	DIP2A	loss
	chr1	146391539	146392709	1171	28	ENSBTAG00000052513	NA	loss
	chr1	146945306	146946522	1217	4	No	No	gain
	chr1	147444148	147444230	83	21	No	No	loss
	chr1	147638329	147638916	588	13	No	No	loss
	chr1	147659535	147659681	147	25	No	No	loss
	chr1	147676116	147677412	1297	7	No	No	loss
	chr1	147971639	147972150	512	19	No	No	loss
	chr1	148121393	148121479	87	11	No	No	loss
	chr1	148241184	148241765	582	10	No	No	loss
	chr1	148278616	148279645	1030	21	No	No	loss
	chr1	148353276	148363537	10262	5	ENSBTAG00000023384,ENSBTAG00000052342	CBR1,NA	loss
	chr1	148373086	148379436	6351	9	ENSBTAG00000052342	NA	loss
	chr1	148432117	148432584	468	16	No	No	loss
	chr1	148751039	148752973	1935	30	ENSBTAG00000030585	CLDN14	loss
	chr1	148950744	148951257	514	6	No	No	loss
	chr1	149255159	149255236	78	6	No	No	loss
	chr1	149607975	149609001	1027	17	ENSBTAG00000001771	DYRK1A	loss
	chr1	149769160	149770104	945	6	No	No	loss
	chr1	149905827	149906601	775	5	ENSBTAG00000037616	KCNJ6	loss
	chr1	149964588	149965927	1340	4	ENSBTAG00000037616	KCNJ6	loss
	chr1	150010194	150010300	107	9	ENSBTAG00000037616	KCNJ6	gain
	chr1	150175629	150176735	1107	6	No	No	loss
	chr1	150412978	150413069	92	7	No	No	loss
	chr1	150426317	150427016	700	9	No	No	loss
	chr1	150721135	150721899	765	10	ENSBTAG00000011001	ERG	loss
	chr1	151131703	151131864	162	14	No	No	gain
	chr1	151324686	151324901	216	5	No	No	loss
	chr1	151413716	151413867	152	6	ENSBTAG00000052589	NA	loss
	chr1	151542640	151543280	641	9	ENSBTAG00000020787	PIK3R4	loss
	chr1	151712055	151720984	8930	16	No	No	loss
	chr1	151737352	151738196	845	10	No	No	gain
	chr1	151741550	151742090	541	5	No	No	loss
	chr1	151869015	151869139	125	5	ENSBTAG00000049122	COL6A5	gain
	chr1	151962796	151963581	786	6	No	No	loss
	chr1	151963588	151963651	64	4	No	No	loss
	chr1	152023903	152025998	2096	9	No	No	loss
	chr1	152156198	152162120	5923	6	No	No	loss
	chr1	152164426	152165336	911	11	No	No	loss
	chr1	152412901	152413292	392	7	ENSBTAG00000030592	NA	loss
	chr1	152569070	152572873	3804	5	No	No	loss
	chr1	152871290	152871903	614	13	No	No	loss
	chr1	152928818	152931308	2491	4	No	No	loss
	chr1	153187665	153188052	388	32	ENSBTAG00000008240	GALNT15	loss
	chr1	154025482	154026045	564	9	ENSBTAG00000009942	PLCL2	loss
	chr1	154106282	154109109	2828	32	ENSBTAG00000030581	TBC1D5	loss
	chr1	154667933	154669269	1337	5	No	No	loss
	chr1	154880335	154880744	410	7	No	No	loss
	chr1	155053815	155055501	1687	6	No	No	loss
	chr1	155986753	155986860	108	8	No	No	loss
	chr1	155987318	155987437	120	31	No	No	gain
	chr1	156091133	156091951	819	5	No	No	loss
	chr1	156122226	156124602	2377	8	No	No	loss
	chr1	156184533	156185404	872	12	No	No	loss
	chr1	156270157	156271673	1517	15	No	No	loss
	chr1	156362509	156362627	119	5	ENSBTAG00000012798	KCNH8	gain
	chr1	156433222	156433366	145	12	ENSBTAG00000012798	KCNH8	gain
	chr1	156588965	156589445	481	4	ENSBTAG00000012798	KCNH8	loss
	chr1	156688695	156689119	425	34	ENSBTAG00000012798	KCNH8	loss
	chr1	157009273	157010999	1727	4	No	No	loss
	chr1	157082021	157083028	1008	27	No	No	loss
	chr1	157128048	157128113	66	7	ENSBTAG00000013806	EFHB	loss
	chr1	157617273	157620430	3158	57	No	No	loss
	chr1	158429179	158430770	1592	23	No	No	loss
	chr2	243	552	310	30	No	No	gain
	chr2	584	676	93	32	No	No	gain
	chr2	703	1018	316	39	No	No	gain
	chr2	1042	1249	208	39	No	No	gain
	chr2	1552	1645	94	27	No	No	gain
	chr2	1690	4855	3166	24	No	No	gain
	chr2	4862	5112	251	22	No	No	gain
	chr2	5150	5689	540	23	No	No	gain
	chr2	5691	5828	138	22	No	No	gain
	chr2	5845	6380	536	19	No	No	gain
	chr2	6416	8608	2193	16	No	No	gain
	chr2	172551	175306	2756	5	No	No	gain
	chr2	206922	208547	1626	8	No	No	both
	chr2	208597	216854	8258	20	No	No	both
	chr2	217020	227214	10195	8	No	No	both
	chr2	591444	593073	1630	12	ENSBTAG00000009831	OCA2	loss
	chr2	949124	950616	1493	16	ENSBTAG00000013916	HERC2	loss
	chr2	1089494	1092663	3170	5	ENSBTAG00000016894	CYFIP1	loss
	chr2	1385715	1386661	947	16	No	No	loss
	chr2	1418646	1420372	1727	9	No	No	loss
	chr2	1489762	1490410	649	19	No	No	loss
	chr2	1503799	1504780	982	23	No	No	loss
	chr2	1637816	1640669	2854	35	No	No	loss
	chr2	1697729	1698101	373	4	ENSBTAG00000015834	ARHGEF4	loss
	chr2	1878747	1879154	408	16	ENSBTAG00000034978	FAM168B	loss
	chr2	1974829	1974970	142	7	No	No	loss
	chr2	2117767	2120433	2667	4	No	No	both
	chr2	2169616	2170014	399	5	No	No	both
	chr2	2292194	2292410	217	5	No	No	both
	chr2	2320155	2320827	673	19	No	No	both
	chr2	2325504	2325953	450	5	No	No	both
	chr2	2414224	2414699	476	7	No	No	both
	chr2	2479926	2485409	5484	4	No	No	both
	chr2	2488224	2491694	3471	4	No	No	both
	chr2	2520044	2531023	10980	4	No	No	both
	chr2	2549058	2549656	599	4	No	No	both
	chr2	2575476	2577223	1748	13	No	No	both
	chr2	2581204	2582287	1084	4	No	No	both
	chr2	2745712	2746090	379	8	No	No	both
	chr2	2770686	2771569	884	19	No	No	both
	chr2	2849759	2852658	2900	11	No	No	gain
	chr2	2852667	2852772	106	9	No	No	gain
	chr2	2884452	2884572	121	8	No	No	both
	chr2	2896025	2897013	989	7	No	No	both
	chr2	2917708	2919428	1721	12	No	No	both
	chr2	2961648	2964981	3334	11	No	No	both
	chr2	2992848	2993546	699	6	No	No	both
	chr2	3000141	3002256	2116	13	No	No	both
	chr2	3018693	3019964	1272	5	No	No	both
	chr2	3077842	3086407	8566	9	No	No	both
	chr2	3271051	3271790	740	7	No	No	both
	chr2	3468760	3469132	373	12	No	No	loss
	chr2	3534705	3535490	786	15	No	No	loss
	chr2	3795333	3796817	1485	12	No	No	loss
	chr2	4107458	4108079	622	26	No	No	loss
	chr2	4432718	4435310	2593	5	No	No	loss
	chr2	4628187	4628411	225	15	ENSBTAG00000053244	POLR2D	loss
	chr2	4893077	4893900	824	7	ENSBTAG00000039803	MYO7B	loss
	chr2	4956854	4957680	827	19	ENSBTAG00000039803	MYO7B	loss
	chr2	5161176	5161690	515	5	No	No	loss
	chr2	5368476	5369641	1166	7	No	No	loss
	chr2	5385071	5385566	496	9	No	No	loss
	chr2	5522759	5524573	1815	31	No	No	loss
	chr2	5585542	5586382	841	5	No	No	loss
	chr2	6113942	6115848	1907	8	ENSBTAG00000007787,ENSBTAG00000026994	HIBCH,C2H2orf88	loss
	chr2	6195961	6196885	925	9	No	No	loss
	chr2	6442529	6444085	1557	20	No	No	loss
	chr2	6666520	6667775	1256	23	ENSBTAG00000000492	ASNSD1	loss
	chr2	6699673	6700085	413	35	No	No	loss
	chr2	6929299	6929704	406	8	No	No	loss
	chr2	7229866	7230159	294	4	ENSBTAG00000027020	COL5A2	loss
	chr2	7255068	7255168	101	4	ENSBTAG00000027020	COL5A2	loss
	chr2	7785469	7786339	871	46	ENSBTAG00000052454	RF00026	loss
	chr2	8055366	8057523	2158	33	No	No	loss
	chr2	8124605	8126165	1561	10	No	No	loss
	chr2	8303778	8303979	202	9	No	No	loss
	chr2	8541522	8543772	2251	9	No	No	loss
	chr2	8556086	8556756	671	14	No	No	loss
	chr2	8628127	8628397	271	4	No	No	loss
	chr2	8643235	8649608	6374	5	No	No	loss
	chr2	8733766	8734611	846	5	No	No	loss
	chr2	8792986	8795476	2491	20	ENSBTAG00000049919	TFPI	loss
	chr2	8911229	8911716	488	13	ENSBTAG00000008483	CALCRL	loss
	chr2	9398557	9400451	1895	11	No	No	loss
	chr2	9546933	9547396	464	15	No	No	loss
	chr2	9584586	9588708	4123	16	ENSBTAG00000050392	FAM171B	loss
	chr2	9719830	9720329	500	4	ENSBTAG00000019929	ITGAV	loss
	chr2	9877019	9877852	834	28	No	No	loss
	chr2	9906813	9908162	1350	6	No	No	loss
	chr2	9975972	9976783	812	4	No	No	loss
	chr2	10225193	10225742	550	22	No	No	loss
	chr2	10316711	10317099	389	7	No	No	loss
	chr2	10427215	10428112	898	5	No	No	loss
	chr2	10428281	10430110	1830	27	No	No	loss
	chr2	10461163	10462491	1329	7	No	No	loss
	chr2	10493612	10495416	1805	9	No	No	loss
	chr2	10506586	10507044	459	27	No	No	loss
	chr2	10552180	10554677	2498	10	No	No	loss
	chr2	10863700	10863876	177	5	ENSBTAG00000048749	RF00003	loss
	chr2	10934063	10934385	323	5	No	No	loss
	chr2	10993059	11001342	8284	9	No	No	loss
	chr2	11421130	11422310	1181	13	No	No	loss
	chr2	11505930	11507473	1544	24	No	No	loss
	chr2	11528591	11528937	347	14	No	No	loss
	chr2	11614106	11615973	1868	24	No	No	loss
	chr2	11958226	11958461	236	16	No	No	loss
	chr2	12006481	12009305	2825	6	No	No	loss
	chr2	12155079	12155241	163	6	No	No	loss
	chr2	12167212	12167265	54	6	No	No	loss
	chr2	12270365	12271101	737	35	No	No	loss
	chr2	12432253	12435117	2865	9	No	No	loss
	chr2	12528398	12529357	960	5	No	No	loss
	chr2	12586028	12590478	4451	5	No	No	loss
	chr2	12591447	12591815	369	13	No	No	loss
	chr2	12594314	12594466	153	6	No	No	loss
	chr2	12739640	12740769	1130	6	No	No	loss
	chr2	12763820	12763937	118	18	No	No	loss
	chr2	13017236	13018853	1618	23	No	No	loss
	chr2	13144567	13145046	480	7	No	No	loss
	chr2	13204914	13205175	262	4	No	No	loss
	chr2	13241238	13241426	189	5	No	No	loss
	chr2	13312351	13312971	621	10	No	No	loss
	chr2	13318064	13318163	100	4	No	No	loss
	chr2	13662348	13662939	592	9	No	No	loss
	chr2	14184323	14184616	294	6	ENSBTAG00000012100	PDE1A	loss
	chr2	14310109	14310769	661	9	ENSBTAG00000012100	PDE1A	loss
	chr2	14485670	14488039	2370	8	ENSBTAG00000044009	PPP1R1C	loss
	chr2	14815677	14815875	199	24	No	No	gain
	chr2	15302176	15304331	2156	8	No	No	loss
	chr2	15372092	15373635	1544	19	No	No	loss
	chr2	15723669	15724213	545	5	ENSBTAG00000043956	UBE2E3	loss
	chr2	16365025	16366299	1275	16	No	No	loss
	chr2	16461361	16461969	609	7	No	No	loss
	chr2	16467951	16470060	2110	8	No	No	loss
	chr2	16498188	16498376	189	5	No	No	loss
	chr2	16498481	16523962	25482	24	No	No	loss
	chr2	16774358	16775011	654	5	No	No	loss
	chr2	16998727	17000933	2207	8	No	No	loss
	chr2	17215021	17216097	1077	5	ENSBTAG00000003120	ZNF385B	loss
	chr2	17273972	17274114	143	5	ENSBTAG00000003120	ZNF385B	gain
	chr2	17651626	17651708	83	4	ENSBTAG00000001861	SESTD1	loss
	chr2	17651749	17652669	921	16	ENSBTAG00000001861	SESTD1	loss
	chr2	17695281	17697891	2611	38	ENSBTAG00000001861	SESTD1	loss
	chr2	17697912	17699771	1860	41	ENSBTAG00000001861	SESTD1	loss
	chr2	17803105	17804441	1337	7	ENSBTAG00000027875	CCDC141	loss
	chr2	17817910	17820404	2495	4	ENSBTAG00000027875	CCDC141	loss
	chr2	17996714	17997537	824	20	ENSBTAG00000027875	CCDC141	loss
	chr2	18008334	18009667	1334	13	ENSBTAG00000027875	CCDC141	loss
	chr2	18047351	18048744	1394	9	No	No	loss
	chr2	18109564	18110118	555	64	No	No	loss
	chr2	18210755	18211001	247	20	No	No	gain
	chr2	18211041	18211159	119	18	No	No	gain
	chr2	18497033	18497256	224	6	ENSBTAG00000014405	OSBPL6	loss
	chr2	19129006	19130537	1532	9	ENSBTAG00000016396	PDE11A	gain
	chr2	20323385	20323733	349	11	No	No	loss
	chr2	20439136	20439658	523	12	No	No	loss
	chr2	20560638	20561100	463	5	No	No	loss
	chr2	20652985	20653525	541	11	No	No	loss
	chr2	20671170	20671787	618	32	No	No	loss
	chr2	21082183	21083573	1391	20	No	No	loss
	chr2	21504600	21507807	3208	5	No	No	loss
	chr2	21517754	21518624	871	15	No	No	loss
	chr2	21938652	21940043	1392	13	ENSBTAG00000008028	CHN1	loss
	chr2	22354354	22354704	351	24	ENSBTAG00000021636	GPR155	loss
	chr2	22583701	22583796	96	4	ENSBTAG00000006970	OLA1	loss
	chr2	22653798	22654345	548	17	ENSBTAG00000006970	OLA1	loss
	chr2	23144362	23145710	1349	17	No	No	loss
	chr2	23972161	23973999	1839	34	No	No	loss
	chr2	23983971	23984734	764	11	No	No	loss
	chr2	24162903	24163401	499	4	ENSBTAG00000017266	ITGA6	loss
	chr2	24383558	24384248	691	4	No	No	loss
	chr2	24571314	24572016	703	44	ENSBTAG00000010118	HAT1	loss
	chr2	24597715	24598782	1068	6	ENSBTAG00000010118	HAT1	loss
	chr2	24898348	24902055	3708	13	No	No	loss
	chr2	25372154	25372864	711	7	No	No	loss
	chr2	25526950	25528997	2048	16	ENSBTAG00000036258,ENSBTAG00000013218	NA,GORASP2	loss
	chr2	25652280	25653229	950	4	No	No	gain
	chr2	25667154	25667272	119	15	ENSBTAG00000051169	ERICH2	gain
	chr2	25795493	25796299	807	29	ENSBTAG00000003626	MYO3B	loss
	chr2	26078883	26080917	2035	5	ENSBTAG00000003626	MYO3B	loss
	chr2	26095130	26096042	913	7	ENSBTAG00000003626	MYO3B	loss
	chr2	26416560	26417082	523	6	ENSBTAG00000020296	UBR3	loss
	chr2	26575222	26576054	833	12	ENSBTAG00000001093	KLHL23	loss
	chr2	26790358	26791898	1541	23	No	No	loss
	chr2	26992227	26992366	140	5	ENSBTAG00000004555	LRP2	loss
	chr2	27498067	27499017	951	20	ENSBTAG00000044179	CERS6	loss
	chr2	27968348	27970556	2209	14	ENSBTAG00000017162	STK39	loss
	chr2	28405942	28407746	1805	55	ENSBTAG00000052783	NA	loss
	chr2	28859652	28860423	772	19	No	No	loss
	chr2	28907257	28908195	939	9	No	No	loss
	chr2	28957885	28959117	1233	7	No	No	loss
	chr2	29064183	29065637	1455	11	ENSBTAG00000017743	XIRP2	gain
	chr2	29388077	29388271	195	17	No	No	loss
	chr2	29388627	29388967	341	26	No	No	loss
	chr2	29418565	29422237	3673	6	No	No	loss
	chr2	29549795	29555638	5844	7	No	No	loss
	chr2	29719361	29720435	1075	4	No	No	loss
	chr2	29835558	29836534	977	7	No	No	loss
	chr2	30216155	30223723	7569	4	No	No	loss
	chr2	30287820	30288635	816	5	ENSBTAG00000018520	SCN1A	loss
	chr2	30288680	30289970	1291	14	ENSBTAG00000018520	SCN1A	loss
	chr2	30292523	30292781	259	15	ENSBTAG00000018520	SCN1A	loss
	chr2	30355728	30356420	693	11	ENSBTAG00000016512	TTC21B	loss
	chr2	30552271	30552391	121	5	ENSBTAG00000013957	GALNT3	loss
	chr2	30587788	30587860	73	4	No	No	loss
	chr2	30769473	30770850	1378	26	ENSBTAG00000039091	CSRNP3	loss
	chr2	30868021	30868584	564	24	No	No	loss
	chr2	30939402	30939757	356	4	ENSBTAG00000038180	SCN2A	loss
	chr2	30975082	30975162	81	9	ENSBTAG00000038180	SCN2A	loss
	chr2	30978863	30979462	600	14	ENSBTAG00000038180	SCN2A	loss
	chr2	31266356	31266509	154	7	No	No	both
	chr2	31266537	31266947	411	9	No	No	both
	chr2	31531947	31532056	110	4	ENSBTAG00000005501	COBLL1	loss
	chr2	31607418	31607800	383	35	No	No	loss
	chr2	31978456	31979078	623	10	No	No	loss
	chr2	31997816	31999221	1406	15	No	No	loss
	chr2	32158503	32158677	175	5	No	No	loss
	chr2	32181536	32181648	113	4	No	No	loss
	chr2	32383027	32386991	3965	5	No	No	loss
	chr2	32463895	32464463	569	4	No	No	loss
	chr2	32908704	32909498	795	31	No	No	loss
	chr2	33334546	33335525	980	23	No	No	loss
	chr2	33348506	33351161	2656	15	No	No	loss
	chr2	33506432	33506879	448	15	No	No	loss
	chr2	33682569	33682728	160	8	No	No	gain
	chr2	33727820	33728499	680	5	No	No	loss
	chr2	33729528	33729663	136	6	No	No	loss
	chr2	33738140	33739524	1385	25	No	No	loss
	chr2	33772564	33773209	646	23	No	No	loss
	chr2	34426277	34426810	534	4	ENSBTAG00000048246	DPP4	loss
	chr2	34822824	34823320	497	10	No	No	loss
	chr2	34924139	34926140	2002	20	No	No	loss
	chr2	34989941	34992416	2476	6	ENSBTAG00000021691	PSMD14	loss
	chr2	35317621	35318332	712	23	No	No	loss
	chr2	35530274	35533985	3712	12	No	No	loss
	chr2	36216713	36217165	453	14	ENSBTAG00000009080	ITGB6	loss
	chr2	36502371	36502725	355	33	ENSBTAG00000017797	LY75	loss
	chr2	36951087	36951736	650	11	ENSBTAG00000020654	BAZ2B	loss
	chr2	37542381	37543139	759	4	No	No	loss
	chr2	37801204	37801861	658	11	ENSBTAG00000013773	PKP4	loss
	chr2	37802591	37802683	93	8	ENSBTAG00000013773	PKP4	loss
	chr2	37936109	37937428	1320	8	No	No	loss
	chr2	38067872	38068758	887	22	ENSBTAG00000004267	CCDC148	loss
	chr2	38235054	38235147	94	6	ENSBTAG00000012801	UPP2	loss
	chr2	38803692	38804049	358	4	ENSBTAG00000019337	ACVR1C	loss
	chr2	39047788	39047941	154	11	ENSBTAG00000017376	GALNT5	loss
	chr2	39269679	39269941	263	4	No	No	loss
	chr2	39500702	39501109	408	10	No	No	loss
	chr2	39691030	39691446	417	7	ENSBTAG00000009770	GPD2	loss
	chr2	39767676	39768833	1158	4	ENSBTAG00000009770	GPD2	loss
	chr2	39866488	39866641	154	5	No	No	loss
	chr2	39927418	39927722	305	5	No	No	gain
	chr2	39927772	39928045	274	5	No	No	gain
	chr2	40081364	40082580	1217	4	No	No	loss
	chr2	40704257	40706726	2470	28	No	No	loss
	chr2	40730361	40731081	721	6	No	No	loss
	chr2	40812989	40813565	577	7	No	No	gain
	chr2	40898071	40898721	651	7	No	No	loss
	chr2	40920081	40920786	706	10	No	No	loss
	chr2	41104503	41105854	1352	6	No	No	loss
	chr2	41381577	41382075	499	9	No	No	gain
	chr2	41641461	41642413	953	4	No	No	loss
	chr2	41678864	41679145	282	8	ENSBTAG00000005562	GALNT13	loss
	chr2	41929044	41929320	277	4	ENSBTAG00000005562	GALNT13	loss
	chr2	42034870	42035820	951	7	ENSBTAG00000005562	GALNT13	loss
	chr2	42489948	42490517	570	13	No	No	loss
	chr2	43064688	43066799	2112	14	No	No	loss
	chr2	43187965	43188177	213	8	No	No	loss
	chr2	43268034	43269224	1191	41	ENSBTAG00000012816	NA	loss
	chr2	43586954	43587383	430	14	ENSBTAG00000026851	FMNL2	loss
	chr2	43879605	43881341	1737	5	No	No	loss
	chr2	43990105	43990226	122	5	No	No	loss
	chr2	43994586	43997978	3393	8	No	No	loss
	chr2	44013973	44014541	569	9	ENSBTAG00000001887	STAM2	loss
	chr2	44366052	44366205	154	17	ENSBTAG00000002293	ARL5A	loss
	chr2	44931562	44932224	663	13	No	No	loss
	chr2	45057694	45058370	677	25	No	No	loss
	chr2	45118040	45119420	1381	9	No	No	loss
	chr2	45136674	45137480	807	21	No	No	loss
	chr2	45224017	45224634	618	4	No	No	loss
	chr2	45435991	45436322	332	6	No	No	loss
	chr2	45798771	45799688	918	9	No	No	loss
	chr2	45887720	45888964	1245	37	No	No	loss
	chr2	45933190	45934626	1437	15	No	No	loss
	chr2	45954487	45963455	8969	8	No	No	loss
	chr2	46822298	46825486	3189	61	No	No	loss
	chr2	46955711	46956775	1065	10	No	No	loss
	chr2	46969889	46971392	1504	10	ENSBTAG00000019683	LYPD6B	loss
	chr2	46985936	46987376	1441	4	ENSBTAG00000019683	LYPD6B	loss
	chr2	47407665	47407839	175	4	No	No	gain
	chr2	47696552	47696739	188	6	No	No	loss
	chr2	48106712	48108872	2161	4	ENSBTAG00000054442	NA	loss
	chr2	48742876	48743069	194	11	No	No	loss
	chr2	48998692	48999866	1175	27	No	No	loss
	chr2	49170778	49171140	363	11	No	No	loss
	chr2	49317728	49319059	1332	10	No	No	loss
	chr2	49568518	49569431	914	4	No	No	loss
	chr2	49573796	49573919	124	4	No	No	gain
	chr2	49611906	49612306	401	4	No	No	loss
	chr2	49924248	49924607	360	41	No	No	loss
	chr2	49948522	49951025	2504	7	No	No	loss
	chr2	49951027	49951146	120	12	No	No	loss
	chr2	49951171	49951527	357	5	No	No	loss
	chr2	50173217	50175137	1921	23	No	No	loss
	chr2	50318661	50318795	135	4	No	No	loss
	chr2	50362491	50363564	1074	17	No	No	loss
	chr2	50428622	50429345	724	8	No	No	loss
	chr2	50639466	50640712	1247	17	No	No	loss
	chr2	50929787	50930582	796	4	No	No	loss
	chr2	51018885	51019328	444	10	No	No	loss
	chr2	51252583	51253040	458	5	No	No	loss
	chr2	51278676	51280194	1519	20	No	No	loss
	chr2	51325247	51326486	1240	15	No	No	loss
	chr2	51399776	51399859	84	6	No	No	loss
	chr2	51399862	51401601	1740	8	No	No	loss
	chr2	52423494	52424437	944	13	ENSBTAG00000001132	GTDC1	loss
	chr2	52588279	52589686	1408	6	ENSBTAG00000001132,ENSBTAG00000050589	GTDC1,NA	loss
	chr2	54048879	54049750	872	6	No	No	loss
	chr2	54451359	54459560	8202	23	No	No	loss
	chr2	54500408	54501922	1515	12	No	No	loss
	chr2	54578652	54581377	2726	4	No	No	loss
	chr2	54819754	54820329	576	25	No	No	loss
	chr2	54828293	54830723	2431	15	No	No	loss
	chr2	54978811	54980152	1342	10	ENSBTAG00000054433	NA	loss
	chr2	55074485	55075398	914	6	No	No	loss
	chr2	55233068	55234084	1017	5	No	No	loss
	chr2	55240222	55241108	887	4	No	No	loss
	chr2	55460477	55461850	1374	9	No	No	loss
	chr2	55714146	55723012	8867	8	ENSBTAG00000024632	LRP1B	loss
	chr2	55917406	55917673	268	5	ENSBTAG00000024632	LRP1B	loss
	chr2	56128294	56128462	169	7	ENSBTAG00000024632	LRP1B	loss
	chr2	56212392	56212520	129	7	ENSBTAG00000024632	LRP1B	loss
	chr2	56225707	56227734	2028	24	ENSBTAG00000024632	LRP1B	loss
	chr2	56343198	56343676	479	19	ENSBTAG00000024632	LRP1B	loss
	chr2	56348212	56348967	756	9	ENSBTAG00000024632	LRP1B	loss
	chr2	56374937	56375444	508	18	ENSBTAG00000024632	LRP1B	loss
	chr2	56383749	56384261	513	15	ENSBTAG00000024632	LRP1B	loss
	chr2	56530017	56530127	111	4	ENSBTAG00000024632	LRP1B	loss
	chr2	56589606	56589898	293	5	ENSBTAG00000024632	LRP1B	both
	chr2	56621271	56621602	332	29	ENSBTAG00000024632	LRP1B	loss
	chr2	56682641	56682737	97	8	ENSBTAG00000024632	LRP1B	loss
	chr2	56891161	56891253	93	7	No	No	loss
	chr2	56904152	56905830	1679	4	No	No	loss
	chr2	57037373	57037503	131	5	No	No	loss
	chr2	57371734	57371903	170	4	No	No	loss
	chr2	57371928	57373172	1245	9	No	No	loss
	chr2	57528021	57528973	953	42	No	No	loss
	chr2	57923643	57924144	502	10	No	No	loss
	chr2	58650442	58652203	1762	5	No	No	loss
	chr2	58725751	58727853	2103	12	No	No	loss
	chr2	58747326	58748885	1560	7	No	No	loss
	chr2	58964756	58965427	672	24	No	No	loss
	chr2	59153417	59153512	96	6	ENSBTAG00000014432	HNMT	loss
	chr2	59344614	59345188	575	4	No	No	loss
	chr2	59417069	59417381	313	5	ENSBTAG00000039437	NA	loss
	chr2	59529145	59529339	195	7	ENSBTAG00000044055	THSD7B	loss
	chr2	59602077	59602137	61	4	ENSBTAG00000044055	THSD7B	loss
	chr2	59698908	59699214	307	6	ENSBTAG00000044055	THSD7B	loss
	chr2	59900791	59901156	366	30	ENSBTAG00000044055	THSD7B	loss
	chr2	60416947	60417067	121	8	ENSBTAG00000044055	THSD7B	gain
	chr2	60606485	60607233	749	13	No	No	loss
	chr2	60608141	60608367	227	5	No	No	loss
	chr2	60958061	60958581	521	11	No	No	loss
	chr2	61101872	61104184	2313	6	No	No	gain
	chr2	61508115	61508909	795	6	ENSBTAG00000015172	MCM6	loss
	chr2	61848822	61849933	1112	19	ENSBTAG00000026842	ZRANB3	loss
	chr2	61865584	61865686	103	6	ENSBTAG00000026842	ZRANB3	loss
	chr2	61896457	61897948	1492	17	ENSBTAG00000026842	ZRANB3	loss
	chr2	61910398	61911596	1199	59	ENSBTAG00000026842	ZRANB3	loss
	chr2	62267774	62269355	1582	13	No	No	loss
	chr2	62737577	62737628	52	6	ENSBTAG00000018753	TMEM163	gain
	chr2	62737636	62738459	824	8	ENSBTAG00000018753	TMEM163	gain
	chr2	62967035	62967964	930	32	ENSBTAG00000018744	MGAT5	loss
	chr2	62972010	62974563	2554	21	ENSBTAG00000018744	MGAT5	loss
	chr2	63649982	63650227	246	11	No	No	loss
	chr2	63785576	63787215	1640	13	No	No	loss
	chr2	63798411	63798467	57	4	No	No	loss
	chr2	64351477	64355660	4184	9	ENSBTAG00000005238	NCKAP5	loss
	chr2	64470057	64470328	272	7	ENSBTAG00000005238	NCKAP5	loss
	chr2	64775107	64776429	1323	38	ENSBTAG00000005238	NCKAP5	loss
	chr2	64843264	64843644	381	8	ENSBTAG00000005238	NCKAP5	gain
	chr2	65053446	65053999	554	4	ENSBTAG00000047036	GPR39	both
	chr2	65104874	65105202	329	8	ENSBTAG00000047036	GPR39	loss
	chr2	65182920	65184310	1391	14	ENSBTAG00000047036	GPR39	loss
	chr2	65209728	65209884	157	9	No	No	loss
	chr2	65423135	65423388	254	6	No	No	loss
	chr2	65758766	65767365	8600	8	No	No	loss
	chr2	65916639	65918624	1986	12	No	No	loss
	chr2	65923542	65924490	949	5	No	No	loss
	chr2	65926331	65927491	1161	9	No	No	loss
	chr2	65957427	65957983	557	5	No	No	loss
	chr2	66250889	66251117	229	33	No	No	loss
	chr2	66400370	66401083	714	8	No	No	loss
	chr2	66777193	66778264	1072	6	No	No	loss
	chr2	66834212	66835206	995	4	No	No	loss
	chr2	66845381	66845466	86	4	No	No	loss
	chr2	67076142	67077420	1279	18	No	No	loss
	chr2	67167079	67167398	320	9	No	No	loss
	chr2	67497784	67499082	1299	36	ENSBTAG00000005235	DPP10	loss
	chr2	67570532	67570650	119	12	ENSBTAG00000005235	DPP10	loss
	chr2	67774756	67774816	61	4	No	No	loss
	chr2	68001238	68002099	862	24	No	No	loss
	chr2	68344152	68344622	471	19	No	No	loss
	chr2	68521620	68522774	1155	5	No	No	loss
	chr2	68572657	68573223	567	29	No	No	loss
	chr2	68573313	68573399	87	14	No	No	loss
	chr2	68723767	68724022	256	9	No	No	gain
	chr2	68787329	68788492	1164	6	No	No	loss
	chr2	68792389	68792758	370	5	No	No	loss
	chr2	69001208	69007597	6390	13	No	No	loss
	chr2	69172006	69172203	198	4	No	No	loss
	chr2	69196699	69197183	485	26	No	No	loss
	chr2	69293796	69302401	8606	5	No	No	loss
	chr2	69387895	69388994	1100	9	No	No	loss
	chr2	69492889	69493004	116	11	ENSBTAG00000053651	RF00026	loss
	chr2	69610094	69611317	1224	15	ENSBTAG00000010221	CCDC93	gain
	chr2	69718800	69719754	955	9	No	No	loss
	chr2	69851056	69851662	607	25	No	No	loss
	chr2	70167336	70167718	383	9	No	No	loss
	chr2	70182862	70182941	80	10	No	No	loss
	chr2	70400875	70401126	252	4	No	No	loss
	chr2	70725996	70726078	83	5	No	No	loss
	chr2	71328001	71329517	1517	8	No	No	loss
	chr2	71728571	71728815	245	10	ENSBTAG00000020855	PTPN4	gain
	chr2	71896719	71896789	71	4	ENSBTAG00000018236	EPB41L5	loss
	chr2	71896848	71899692	2845	11	ENSBTAG00000018236	EPB41L5	loss
	chr2	73440541	73443253	2713	30	No	No	loss
	chr2	73502916	73503295	380	6	No	No	loss
	chr2	73515506	73518387	2882	4	No	No	loss
	chr2	73949157	73949854	698	4	No	No	loss
	chr2	74148329	74148392	64	9	No	No	loss
	chr2	74400933	74402915	1983	5	No	No	loss
	chr2	74902276	74903209	934	13	No	No	loss
	chr2	75111003	75120163	9161	6	ENSBTAG00000050710	NA	loss
	chr2	75130927	75131126	200	5	No	No	loss
	chr2	75357926	75359222	1297	29	No	No	loss
	chr2	75364626	75367949	3324	15	No	No	loss
	chr2	75414518	75415603	1086	16	No	No	loss
	chr2	75526414	75526695	282	24	No	No	loss
	chr2	75661660	75662118	459	9	No	No	loss
	chr2	75855228	75856037	810	34	No	No	loss
	chr2	75957817	75959468	1652	6	No	No	loss
	chr2	76688707	76690403	1697	6	ENSBTAG00000031898	CNTNAP5	loss
	chr2	76852577	76852756	180	25	ENSBTAG00000031898	CNTNAP5	loss
	chr2	76875342	76875729	388	12	ENSBTAG00000031898	CNTNAP5	loss
	chr2	77014843	77016787	1945	7	No	No	loss
	chr2	77054375	77054433	59	4	No	No	loss
	chr2	77054480	77055267	788	16	No	No	loss
	chr2	77312751	77313445	695	21	No	No	loss
	chr2	77315557	77317432	1876	29	No	No	loss
	chr2	77513299	77525310	12012	4	No	No	gain
	chr2	77578471	77580930	2460	12	No	No	loss
	chr2	77586643	77587574	932	28	No	No	loss
	chr2	77714732	77715663	932	27	No	No	loss
	chr2	77860201	77860678	478	8	No	No	loss
	chr2	77970220	77970428	209	16	No	No	loss
	chr2	77982325	77983415	1091	22	No	No	loss
	chr2	78003814	78005078	1265	28	No	No	loss
	chr2	78298133	78298229	97	8	No	No	loss
	chr2	78353004	78353457	454	39	No	No	loss
	chr2	78353560	78353652	93	4	No	No	loss
	chr2	78451841	78453516	1676	5	No	No	loss
	chr2	78568618	78568882	265	23	No	No	loss
	chr2	78586654	78588151	1498	41	No	No	loss
	chr2	78590622	78592089	1468	30	No	No	loss
	chr2	78592152	78592258	107	9	No	No	loss
	chr2	78592458	78592780	323	17	No	No	loss
	chr2	78704063	78708446	4384	9	No	No	loss
	chr2	79102825	79103312	488	21	No	No	loss
	chr2	79353011	79353860	850	10	No	No	loss
	chr2	79659039	79659708	670	12	ENSBTAG00000046699	STAT4	loss
	chr2	79963205	79963451	247	27	ENSBTAG00000011256	MYO1B	loss
	chr2	80200628	80201286	659	24	No	No	loss
	chr2	80296423	80297428	1006	5	No	No	loss
	chr2	80316713	80323196	6484	9	No	No	loss
	chr2	80414209	80415241	1033	36	No	No	loss
	chr2	81024779	81025022	244	5	No	No	loss
	chr2	81061833	81062364	532	15	No	No	loss
	chr2	81114724	81114873	150	13	No	No	loss
	chr2	81259420	81260082	663	24	ENSBTAG00000047783	NA	loss
	chr2	81514642	81515327	686	39	No	No	loss
	chr2	81634930	81638672	3743	6	No	No	loss
	chr2	81706949	81708967	2019	30	No	No	loss
	chr2	81873482	81876569	3088	5	No	No	loss
	chr2	81928561	81928722	162	13	No	No	loss
	chr2	82274465	82276832	2368	40	No	No	loss
	chr2	82539721	82539784	64	7	No	No	loss
	chr2	82630515	82630787	273	7	No	No	loss
	chr2	82722790	82724395	1606	6	No	No	loss
	chr2	82848939	82849592	654	6	No	No	loss
	chr2	82886594	82886659	66	10	No	No	loss
	chr2	82886701	82887752	1052	26	No	No	loss
	chr2	82974143	82974605	463	13	No	No	loss
	chr2	83179837	83180614	778	4	No	No	loss
	chr2	83429304	83432369	3066	19	No	No	loss
	chr2	83596326	83597944	1619	6	No	No	loss
	chr2	83659498	83660081	584	52	No	No	loss
	chr2	83690536	83690730	195	13	No	No	loss
	chr2	83932471	83932595	125	5	No	No	loss
	chr2	84355643	84356575	933	29	ENSBTAG00000016782	SLC39A10	loss
	chr2	84842066	84842433	368	14	ENSBTAG00000020696	HECW2	loss
	chr2	85145774	85146295	522	19	No	No	loss
	chr2	85412528	85413957	1430	22	No	No	loss
	chr2	85517864	85519154	1291	4	No	No	loss
	chr2	85962438	85963017	580	20	ENSBTAG00000008915	SF3B1	loss
	chr2	86772190	86775036	2847	9	No	No	loss
	chr2	87203715	87207918	4204	4	No	No	loss
	chr2	87475791	87476879	1089	5	No	No	loss
	chr2	87548134	87548462	329	26	No	No	loss
	chr2	88751559	88752058	500	32	ENSBTAG00000024003	NA	loss
	chr2	89157708	89180017	22310	30	ENSBTAG00000009725	AOX1	gain
	chr2	89261988	89262748	761	9	No	No	loss
	chr2	89343291	89343594	304	7	ENSBTAG00000038878	AOX4	loss
	chr2	89351015	89351928	914	4	ENSBTAG00000038878	AOX4	loss
	chr2	90186647	90187229	583	32	ENSBTAG00000017437	TMEM237	loss
	chr2	90223946	90224922	977	12	ENSBTAG00000052816	MPP4	loss
	chr2	90357861	90360263	2403	9	ENSBTAG00000055073	CDK15	loss
	chr2	90480019	90480623	605	14	No	No	loss
	chr2	90885395	90886534	1140	39	ENSBTAG00000006420	BMPR2	loss
	chr2	91052305	91052523	219	6	No	No	loss
	chr2	91269951	91270786	836	8	ENSBTAG00000016000,ENSBTAG00000019994	CARF,NA	loss
	chr2	91344418	91351023	6606	11	ENSBTAG00000014469	NBEAL1	loss
	chr2	92285709	92286132	424	6	No	No	loss
	chr2	92419054	92419988	935	10	No	No	loss
	chr2	92446167	92446726	560	39	No	No	loss
	chr2	92557556	92558200	645	60	No	No	loss
	chr2	92573898	92576112	2215	54	ENSBTAG00000040367	NA	loss
	chr2	92841869	92841952	84	5	No	No	gain
	chr2	93237408	93243797	6390	7	ENSBTAG00000049320	NA	loss
	chr2	93290096	93290220	125	4	ENSBTAG00000010293	PARD3B	loss
	chr2	93290306	93290865	560	11	ENSBTAG00000010293	PARD3B	loss
	chr2	93368108	93368441	334	9	ENSBTAG00000010293	PARD3B	loss
	chr2	94772000	94773071	1072	7	ENSBTAG00000019694	ADAM23	loss
	chr2	94773336	94774099	764	15	ENSBTAG00000019694	ADAM23	loss
	chr2	94793335	94794754	1420	4	ENSBTAG00000019694	ADAM23	loss
	chr2	94940675	94941142	468	35	ENSBTAG00000050134	FAM237A	loss
	chr2	95829188	95829752	565	17	No	No	loss
	chr2	95975443	95976106	664	14	No	No	loss
	chr2	96494524	96495336	813	8	No	No	loss
	chr2	96544049	96544945	897	28	No	No	loss
	chr2	96713312	96713484	173	5	ENSBTAG00000011992	PTH2R	loss
	chr2	96949400	96949832	433	10	No	No	loss
	chr2	97172973	97173049	77	5	No	No	loss
	chr2	97209618	97210299	682	15	No	No	loss
	chr2	97278693	97279374	682	27	No	No	loss
	chr2	97454978	97456241	1264	13	ENSBTAG00000018130	MAP2	loss
	chr2	97923524	97923660	137	9	ENSBTAG00000021600	KANSL1L	gain
	chr2	97965402	97965739	338	44	ENSBTAG00000021600	KANSL1L	loss
	chr2	98072103	98078649	6547	28	No	No	loss
	chr2	98239087	98239324	238	10	No	No	loss
	chr2	98341340	98341445	106	5	ENSBTAG00000016662	CPS1	loss
	chr2	98666563	98666638	76	17	No	No	loss
	chr2	98683012	98683616	605	6	No	No	loss
	chr2	98683624	98683781	158	4	No	No	loss
	chr2	98719017	98720615	1599	9	No	No	loss
	chr2	99656254	99656499	246	22	ENSBTAG00000012647	ERBB4	loss
	chr2	99730696	99730841	146	6	ENSBTAG00000012647	ERBB4	loss
	chr2	99840573	99841323	751	12	ENSBTAG00000005239	NA	loss
	chr2	99872201	99872449	249	13	No	No	loss
	chr2	99918210	99918366	157	12	No	No	loss
	chr2	99943781	99944534	754	38	No	No	loss
	chr2	100031320	100031627	308	37	No	No	loss
	chr2	100111792	100111876	85	4	No	No	loss
	chr2	100381036	100382099	1064	11	No	No	loss
	chr2	100396781	100396890	110	7	No	No	loss
	chr2	100528113	100530108	1996	30	No	No	loss
	chr2	100530201	100530260	60	11	No	No	loss
	chr2	100586628	100588073	1446	5	No	No	loss
	chr2	100852208	100855583	3376	4	No	No	loss
	chr2	100858753	100860392	1640	15	No	No	loss
	chr2	101293468	101293578	111	6	No	No	loss
	chr2	101320406	101321001	596	9	No	No	loss
	chr2	101385037	101385717	681	7	ENSBTAG00000018549	NA	loss
	chr2	101427470	101429881	2412	59	No	No	loss
	chr2	101453312	101454947	1636	61	No	No	loss
	chr2	101652071	101653149	1079	10	No	No	loss
	chr2	101705199	101705325	127	4	No	No	loss
	chr2	102138126	102139412	1287	19	No	No	loss
	chr2	102447398	102447699	302	8	ENSBTAG00000053460	VWC2L	loss
	chr2	102721821	102725531	3711	22	No	No	loss
	chr2	102875433	102876731	1299	4	No	No	loss
	chr2	102937099	102937279	181	19	No	No	loss
	chr2	102973804	102974818	1015	9	No	No	loss
	chr2	103141416	103142720	1305	20	ENSBTAG00000003472	ABCA12	loss
	chr2	103163979	103165506	1528	7	ENSBTAG00000003472	ABCA12	loss
	chr2	103265231	103266543	1313	9	No	No	loss
	chr2	103532895	103534164	1270	5	No	No	loss
	chr2	103677413	103678144	732	29	No	No	loss
	chr2	104989548	104989902	355	19	No	No	loss
	chr2	105123854	105124054	201	21	No	No	loss
	chr2	106545033	106545396	364	16	ENSBTAG00000003807	CNOT9	loss
	chr2	107992389	107992843	455	57	No	No	loss
	chr2	108183670	108192208	8539	24	No	No	loss
	chr2	108661239	108662014	776	7	No	No	loss
	chr2	108816085	108818769	2685	5	No	No	loss
	chr2	108830256	108830486	231	6	No	No	loss
	chr2	108901694	108902422	729	10	No	No	loss
	chr2	108987994	108988075	82	9	No	No	loss
	chr2	109131699	109132866	1168	19	No	No	loss
	chr2	109247553	109248629	1077	8	No	No	loss
	chr2	110013303	110014600	1298	13	No	No	loss
	chr2	110187321	110187585	265	9	No	No	loss
	chr2	110660574	110661116	543	26	ENSBTAG00000046649	SGPP2	loss
	chr2	111044026	111044877	852	7	ENSBTAG00000017258,ENSBTAG00000005315	ACSL3,NA	loss
	chr2	111047802	111052638	4837	7	ENSBTAG00000017258	ACSL3	loss
	chr2	111226635	111226819	185	4	No	No	loss
	chr2	111487973	111488090	118	7	ENSBTAG00000052636	RF00026	loss
	chr2	111518891	111518969	79	14	No	No	loss
	chr2	111523101	111523626	526	13	No	No	loss
	chr2	111555117	111555576	460	9	No	No	loss
	chr2	111856833	111857415	583	13	ENSBTAG00000054852	NA	loss
	chr2	111893289	111894598	1310	20	ENSBTAG00000027962	NA	loss
	chr2	112352546	112352701	156	13	No	No	gain
	chr2	112818794	112819170	377	25	No	No	loss
	chr2	112923938	112924216	279	8	ENSBTAG00000000581	DOCK10	loss
	chr2	113012043	113012152	110	6	ENSBTAG00000000581	DOCK10	loss
	chr2	113182592	113183716	1125	12	No	No	loss
	chr2	113310117	113312323	2207	16	No	No	loss
	chr2	113512565	113512935	371	9	No	No	loss
	chr2	113576086	113576506	421	13	ENSBTAG00000019152	NYAP2	loss
	chr2	113616052	113617502	1451	19	ENSBTAG00000019152	NYAP2	loss
	chr2	114259277	114260482	1206	25	No	No	loss
	chr2	114344635	114345075	441	9	No	No	loss
	chr2	114353207	114355770	2564	15	No	No	loss
	chr2	114797377	114798581	1205	10	No	No	loss
	chr2	115120257	115120469	213	7	ENSBTAG00000021308,ENSBTAG00000023963	IRS1,RHBDD1	loss
	chr2	115448102	115448238	137	4	ENSBTAG00000021316	COL4A3	gain
	chr2	115471284	115472050	767	9	ENSBTAG00000021316	COL4A3	loss
	chr2	115611826	115613087	1262	58	No	No	loss
	chr2	115838330	115840441	2112	16	ENSBTAG00000021325,ENSBTAG00000007127	SLC19A3,NA	loss
	chr2	115911217	115911951	735	62	No	No	loss
	chr2	116072713	116078203	5491	12	No	No	loss
	chr2	116304787	116307251	2465	7	No	No	loss
	chr2	116346718	116352181	5464	4	No	No	loss
	chr2	116480727	116486808	6082	9	No	No	loss
	chr2	116541768	116542318	551	6	No	No	loss
	chr2	116580952	116582668	1717	18	No	No	loss
	chr2	117257605	117259927	2323	4	ENSBTAG00000037640	PID1	loss
	chr2	117785373	117787191	1819	46	ENSBTAG00000049805,ENSBTAG00000039046	NA,CD24	loss
	chr2	117789758	117790817	1060	9	ENSBTAG00000049805	NA	loss
	chr2	117990391	117991085	695	26	ENSBTAG00000010338	FBXO36	loss
	chr2	118356024	118356615	592	5	No	No	loss
	chr2	118385526	118388193	2668	11	ENSBTAG00000037702	SP140L	loss
	chr2	118454702	118461720	7019	9	No	No	loss
	chr2	118672230	118672956	727	4	ENSBTAG00000017855	ITM2C	loss
	chr2	118730009	118730310	302	12	No	No	loss
	chr2	118926041	118926979	939	5	ENSBTAG00000005119	PSMD1	loss
	chr2	119110856	119110922	67	12	ENSBTAG00000018502	ARMC9	loss
	chr2	119257949	119258561	613	31	No	No	loss
	chr2	119582352	119583675	1324	24	No	No	loss
	chr2	120024945	120026140	1196	15	No	No	loss
	chr2	120272729	120274011	1283	6	No	No	loss
	chr2	121288639	121289028	390	5	No	No	gain
	chr2	121470970	121471389	420	18	No	No	loss
	chr2	121541376	121541899	524	6	No	No	loss
	chr2	121568750	121570045	1296	5	ENSBTAG00000051364	NA	gain
	chr2	121578298	121588136	9839	4	No	No	loss
	chr2	121588163	121589220	1058	5	No	No	loss
	chr2	121589242	121607029	17788	4	No	No	loss
	chr2	121643216	121645356	2141	5	No	No	loss
	chr2	121738749	121739371	623	16	No	No	gain
	chr2	121742406	121743382	977	5	No	No	loss
	chr2	121862108	121863369	1262	7	No	No	gain
	chr2	122200234	122200326	93	4	No	No	loss
	chr2	122896914	122897311	398	30	No	No	loss
	chr2	123301973	123303510	1538	4	No	No	loss
	chr2	123720756	123851538	130783	10	No	No	loss
	chr2	124019794	124020926	1133	4	No	No	loss
	chr2	124068109	124069069	961	5	ENSBTAG00000053024	NA	loss
	chr2	125444238	125444403	166	9	No	No	loss
	chr2	125458382	125459712	1331	7	ENSBTAG00000006225	RPA2	loss
	chr2	126072713	126072780	68	4	No	No	loss
	chr2	127411280	127411608	329	23	ENSBTAG00000003069	MAN1C1	loss
	chr2	128327354	128330242	2889	9	ENSBTAG00000012604	NCMAP	loss
	chr2	128404332	128405178	847	12	ENSBTAG00000017452	RCAN3	loss
	chr2	129757690	129759013	1324	12	ENSBTAG00000009502	LUZP1	loss
	chr2	129759023	129759076	54	10	ENSBTAG00000009502	LUZP1	loss
	chr2	129879166	129880710	1545	9	No	No	loss
	chr2	129971096	129971708	613	13	ENSBTAG00000045902	EPHB2	loss
	chr2	130742451	130743053	603	5	ENSBTAG00000001700	CDC42	loss
	chr2	131089227	131089366	140	17	No	No	gain
	chr2	131266577	131266918	342	5	No	No	loss
	chr2	131317633	131318530	898	28	No	No	loss
	chr2	132286670	132287474	805	20	ENSBTAG00000013511	VWA5B1	loss
	chr2	132506828	132507213	386	6	ENSBTAG00000050633	PLA2G2F	loss
	chr2	132703374	132703474	101	8	No	No	gain
	chr2	132703602	132704523	922	57	No	No	gain
	chr2	132704525	132714410	9886	57	ENSBTAG00000005759	PLA2G2A	gain
	chr2	132841215	132841512	298	5	No	No	loss
	chr2	132870399	132871075	677	21	No	No	loss
	chr2	132879443	132879530	88	16	No	No	loss
	chr2	133155641	133156917	1277	9	No	No	loss
	chr2	133589758	133590357	600	19	No	No	loss
	chr2	133703005	133703175	171	4	ENSBTAG00000051731	RF00003	loss
	chr2	134097499	134098100	602	7	No	No	loss
	chr2	134679179	134679636	458	7	No	No	both
	chr2	134862637	134863447	811	14	No	No	both
	chr2	134874519	134875135	617	11	No	No	gain
	chr2	134957447	134958749	1303	11	No	No	both
	chr2	135090072	135090280	209	4	ENSBTAG00000000684	ARHGEF10L	loss
	chr2	135512148	135512580	433	7	ENSBTAG00000003403	PADI2	loss
	chr2	135700278	135701054	777	7	ENSBTAG00000013281	SPATA21	loss
	chr2	135906636	135907495	860	6	ENSBTAG00000005670	ARHGEF19	loss
	chr3	153622	154283	662	4	No	No	loss
	chr3	210123	210359	237	9	No	No	loss
	chr3	531292	531426	135	5	ENSBTAG00000000616	GPR161	gain
	chr3	755726	755918	193	5	ENSBTAG00000020968	MPC2	gain
	chr3	832918	833332	415	6	ENSBTAG00000001052	ADCY10	gain
	chr3	1773518	1774246	729	66	No	No	loss
	chr3	2175189	2181116	5928	7	No	No	loss
	chr3	2292781	2294306	1526	28	No	No	loss
	chr3	2435666	2436149	484	34	No	No	loss
	chr3	2515187	2515794	608	34	No	No	loss
	chr3	2878593	2879370	778	6	No	No	loss
	chr3	2901455	2901544	90	9	No	No	loss
	chr3	2901573	2902512	940	12	No	No	loss
	chr3	2912476	2913028	553	16	No	No	loss
	chr3	3007907	3008151	245	4	ENSBTAG00000044150	UCK2	loss
	chr3	3556876	3558714	1839	18	ENSBTAG00000016801	RXRG	loss
	chr3	3672396	3672826	431	11	ENSBTAG00000012025	LMX1A	loss
	chr3	3758083	3758520	438	39	ENSBTAG00000012025	LMX1A	loss
	chr3	3976108	3976437	330	24	No	No	loss
	chr3	4021666	4022456	791	12	ENSBTAG00000054653	NA	loss
	chr3	4191396	4191471	76	9	ENSBTAG00000013801	PBX1	loss
	chr3	4383659	4384966	1308	5	No	No	loss
	chr3	4525752	4526532	781	46	No	No	loss
	chr3	4559728	4560871	1144	51	No	No	loss
	chr3	4853939	4856044	2106	8	No	No	loss
	chr3	4976020	4992223	16204	27	No	No	loss
	chr3	5023377	5026030	2654	11	No	No	loss
	chr3	5340652	5341275	624	5	No	No	loss
	chr3	5412145	5412350	206	4	ENSBTAG00000054045	NA	loss
	chr3	5509673	5509827	155	15	No	No	loss
	chr3	5606156	5607007	852	27	No	No	loss
	chr3	5820995	5821509	515	45	No	No	loss
	chr3	5932336	5932876	541	19	No	No	loss
	chr3	6024591	6025423	833	5	No	No	loss
	chr3	6104501	6104605	105	8	No	No	loss
	chr3	6145551	6146208	658	9	No	No	loss
	chr3	6556019	6556590	572	9	No	No	gain
	chr3	6730157	6730725	569	22	ENSBTAG00000004885	DDR2	loss
	chr3	6744371	6744472	102	4	ENSBTAG00000004885	DDR2	gain
	chr3	6812273	6812666	394	12	ENSBTAG00000004885	DDR2	loss
	chr3	6869025	6870130	1106	6	No	No	loss
	chr3	7170093	7170563	471	11	ENSBTAG00000010158	NOS1AP	gain
	chr3	7245482	7247060	1579	4	ENSBTAG00000010158	NOS1AP	loss
	chr3	7273500	7274581	1082	12	No	No	loss
	chr3	7864181	7865472	1292	37	No	No	loss
	chr3	7983811	7984791	981	8	No	No	loss
	chr3	8453919	8454804	886	38	No	No	loss
	chr3	8567220	8567269	50	4	ENSBTAG00000050256	NA	both
	chr3	8567283	8574938	7656	6	ENSBTAG00000050256	NA	both
	chr3	8574977	8594677	19701	11	ENSBTAG00000048662	ITLN2	both
	chr3	8594679	8595061	383	10	ENSBTAG00000048662	ITLN2	both
	chr3	8595083	8602267	7185	7	ENSBTAG00000048662	ITLN2	both
	chr3	8602284	8602779	496	4	No	No	both
	chr3	8887450	8888707	1258	39	No	No	loss
	chr3	9118234	9118867	634	35	ENSBTAG00000019033	CD84	loss
	chr3	9680031	9680805	775	5	No	No	loss
	chr3	9775930	9783373	7444	5	No	No	loss
	chr3	9923430	9928078	4649	4	No	No	gain
	chr3	9962586	9963193	608	17	No	No	loss
	chr3	9973874	9974328	455	5	No	No	gain
	chr3	10051279	10051462	184	5	No	No	loss
	chr3	10053785	10054156	372	14	No	No	loss
	chr3	10204112	10207963	3852	20	No	No	loss
	chr3	10221836	10222083	248	21	No	No	loss
	chr3	10303130	10303181	52	4	No	No	loss
	chr3	10334332	10334692	361	13	No	No	loss
	chr3	10459479	10459831	353	6	ENSBTAG00000012884	MPTX	loss
	chr3	10694472	10697925	3454	7	No	No	gain
	chr3	10756127	10756394	268	14	No	No	loss
	chr3	10783311	10783851	541	6	No	No	loss
	chr3	10946265	10951814	5550	6	ENSBTAG00000003096	OR6K3	loss
	chr3	10951845	10960204	8360	19	No	No	loss
	chr3	10960220	10982104	21885	6	No	No	loss
	chr3	11105326	11111394	6069	30	No	No	loss
	chr3	11175663	11178778	3116	8	No	No	loss
	chr3	11196951	11197434	484	15	No	No	loss
	chr3	11331221	11331397	177	4	No	No	loss
	chr3	11399528	11402855	3328	9	No	No	loss
	chr3	11448800	11450063	1264	14	No	No	loss
	chr3	11450096	11450268	173	10	No	No	loss
	chr3	11450307	11456514	6208	18	No	No	loss
	chr3	11665724	11671425	5702	51	ENSBTAG00000000963	NA	loss
	chr3	11714643	11739409	24767	6	ENSBTAG00000038426,ENSBTAG00000039189	CD1B,NA	loss
	chr3	11797913	11800667	2755	36	No	No	loss
	chr3	11808161	11809228	1068	26	No	No	loss
	chr3	11853845	11963406	109562	18	ENSBTAG00000054063,ENSBTAG00000039993	CD1A,CD1D	gain
	chr3	11963470	12001622	38153	9	No	No	gain
	chr3	12001635	12006236	4602	8	No	No	gain
	chr3	12006281	12006335	55	7	No	No	gain
	chr3	12006370	12027441	21072	4	ENSBTAG00000024960	NA	gain
	chr3	12032126	12038734	6609	6	ENSBTAG00000024960	NA	both
	chr3	12229487	12231322	1836	11	No	No	loss
	chr3	12878012	12878469	458	39	No	No	loss
	chr3	12952476	12953528	1053	64	ENSBTAG00000053098	NA	loss
	chr3	13166890	13167019	130	13	No	No	gain
	chr3	13190380	13190611	232	7	No	No	loss
	chr3	13209160	13209898	739	13	No	No	loss
	chr3	13266948	13267546	599	51	No	No	loss
	chr3	13313151	13362200	49050	4	ENSBTAG00000050921	NA	gain
	chr3	13362238	13367098	4861	9	ENSBTAG00000050921	NA	both
	chr3	13367119	13449582	82464	11	ENSBTAG00000050921,ENSBTAG00000052444,ENSBTAG00000049257	NA,NA,NA	both
	chr3	13449626	13453314	3689	13	No	No	both
	chr3	13453341	13457442	4102	4	No	No	gain
	chr3	13507609	13508218	610	12	No	No	loss
	chr3	13508235	13508378	144	4	No	No	loss
	chr3	13561500	13567206	5707	6	No	No	loss
	chr3	13595044	13596191	1148	4	No	No	gain
	chr3	14215327	14216398	1072	59	No	No	loss
	chr3	14221257	14221840	584	8	No	No	loss
	chr3	15130266	15130347	82	4	ENSBTAG00000003954	ASH1L	loss
	chr3	15331577	15332747	1171	5	No	No	gain
	chr3	15394114	15395110	997	20	ENSBTAG00000014841	GBA	loss
	chr3	15952527	15953372	846	8	No	No	loss
	chr3	16053966	16055172	1207	10	ENSBTAG00000011881	TDRD10	loss
	chr3	16402269	16404098	1830	28	ENSBTAG00000004987,ENSBTAG00000024487	NUP210L,NA	loss
	chr3	16896295	16897234	940	27	No	No	loss
	chr3	17192624	17193130	507	17	No	No	loss
	chr3	17253652	17255005	1354	20	No	No	loss
	chr3	17351198	17355785	4588	4	No	No	gain
	chr3	17355794	17390020	34227	7	No	No	gain
	chr3	17390045	17408347	18303	14	No	No	gain
	chr3	17408410	17411064	2655	23	No	No	gain
	chr3	17411092	17426228	15137	36	No	No	gain
	chr3	17426276	17427548	1273	36	No	No	gain
	chr3	17427610	17427969	360	44	No	No	gain
	chr3	17428090	17431907	3818	48	No	No	gain
	chr3	17432022	17432756	735	42	No	No	gain
	chr3	17432760	17439387	6628	39	ENSBTAG00000048451	NA	gain
	chr3	17439445	17439553	109	39	ENSBTAG00000048451	NA	gain
	chr3	17439612	17439679	68	32	ENSBTAG00000048451	NA	gain
	chr3	17439683	17452569	12887	32	ENSBTAG00000048451	NA	gain
	chr3	17452576	17453624	1049	32	No	No	gain
	chr3	17453633	17453743	111	31	No	No	gain
	chr3	17453774	17454019	246	30	No	No	gain
	chr3	17454060	17475502	21443	27	ENSBTAG00000053914	NA	gain
	chr3	17475526	17489359	13834	9	No	No	gain
	chr3	17489362	17660200	170839	7	ENSBTAG00000050002	NA	both
	chr3	17958476	17959405	930	13	No	No	loss
	chr3	17982557	17983387	831	37	ENSBTAG00000053743	NA	loss
	chr3	18085946	18086226	281	4	No	No	both
	chr3	18111612	18112917	1306	7	No	No	loss
	chr3	18115913	18115977	65	6	No	No	loss
	chr3	18249194	18251399	2206	58	ENSBTAG00000032446	NA	loss
	chr3	18326119	18326414	296	5	No	No	loss
	chr3	18647867	18647992	126	5	ENSBTAG00000015854	TCHHL1	loss
	chr3	19214320	19215293	974	48	ENSBTAG00000017566	TUFT1	loss
	chr3	20945619	21043782	98164	5	ENSBTAG00000045712	RF00003	gain
	chr3	21043796	21045883	2088	12	No	No	both
	chr3	21045914	21048473	2560	31	No	No	both
	chr3	21048487	21052145	3659	11	ENSBTAG00000044407	RF00003	both
	chr3	21052159	21055441	3283	14	No	No	both
	chr3	21055469	21059138	3670	11	No	No	both
	chr3	21059176	21077323	18148	5	No	No	both
	chr3	21077439	21078780	1342	28	No	No	gain
	chr3	21078835	21078894	60	31	No	No	gain
	chr3	21078947	21104735	25789	32	No	No	gain
	chr3	21104792	21104841	50	26	No	No	gain
	chr3	21104915	21106287	1373	13	No	No	gain
	chr3	21106360	21142253	35894	5	No	No	gain
	chr3	21965169	21965307	139	4	ENSBTAG00000017051	ACP6	loss
	chr3	22521276	22529527	8252	5	ENSBTAG00000014387	PRKAB2	loss
	chr3	22613422	22614528	1107	24	No	No	loss
	chr3	23389215	23390395	1181	25	No	No	loss
	chr3	23855808	23858122	2315	4	No	No	gain
	chr3	23872178	23873051	874	6	No	No	loss
	chr3	23942758	23943777	1020	5	No	No	loss
	chr3	24381050	24381628	579	20	No	No	loss
	chr3	24458559	24458805	247	14	No	No	loss
	chr3	24635537	24636152	616	41	No	No	loss
	chr3	24660591	24660777	187	6	No	No	loss
	chr3	24782088	24783203	1116	13	No	No	loss
	chr3	24966741	24966791	51	5	No	No	loss
	chr3	24967023	24967422	400	9	No	No	gain
	chr3	25100638	25104595	3958	4	ENSBTAG00000001080	SPAG17	loss
	chr3	26357705	26358803	1099	50	No	No	loss
	chr3	27063961	27064352	392	5	No	No	loss
	chr3	27737354	27738158	805	44	No	No	loss
	chr3	27747277	27747834	558	6	No	No	loss
	chr3	28291361	28291972	612	12	ENSBTAG00000015961	TSPAN2	loss
	chr3	28388749	28390415	1667	18	ENSBTAG00000032071	SYCP1	loss
	chr3	28452535	28452858	324	21	ENSBTAG00000032071	SYCP1	loss
	chr3	28547236	28549222	1987	29	No	No	loss
	chr3	29301881	29302549	669	16	No	No	loss
	chr3	29683521	29686418	2898	11	ENSBTAG00000019615	PHTF1	loss
	chr3	29849000	29857032	8033	10	ENSBTAG00000019611	MAGI3	loss
	chr3	30158676	30164370	5695	35	No	No	loss
	chr3	31060446	31061392	947	11	No	No	loss
	chr3	31245951	31246160	210	9	No	No	loss
	chr3	31553957	31554137	181	26	No	No	loss
	chr3	31669226	31670420	1195	58	ENSBTAG00000050904	RAP1A	loss
	chr3	32092999	32093199	201	20	No	No	loss
	chr3	32099371	32099826	456	4	No	No	loss
	chr3	32256679	32265283	8605	6	ENSBTAG00000020169,ENSBTAG00000050534	CEPT1,NA	loss
	chr3	32361205	32361767	563	9	No	No	loss
	chr3	32565808	32569668	3861	4	No	No	loss
	chr3	32771585	32771834	250	4	No	No	loss
	chr3	33046180	33046524	345	15	ENSBTAG00000015380	SLC16A4	loss
	chr3	33260559	33261238	680	7	ENSBTAG00000001981	SLC6A17	loss
	chr3	33320484	33321720	1237	5	No	No	loss
	chr3	33675201	33676107	907	15	ENSBTAG00000017765	GSTM1	loss
	chr3	34289743	34289797	55	7	ENSBTAG00000038979	TMEM167B	loss
	chr3	34596896	34597344	449	22	ENSBTAG00000007330	STXBP3	loss
	chr3	34763690	34764614	925	33	ENSBTAG00000005439	FAM102B	loss
	chr3	34953593	34957624	4032	15	ENSBTAG00000053831	NA	loss
	chr3	35009318	35010953	1636	5	ENSBTAG00000053831	NA	loss
	chr3	35053193	35053275	83	8	ENSBTAG00000003752	SLC25A24	loss
	chr3	35069140	35069216	77	7	ENSBTAG00000003752	SLC25A24	loss
	chr3	35178908	35179197	290	6	No	No	loss
	chr3	35571210	35572341	1132	6	ENSBTAG00000031575	VAV3	loss
	chr3	35693132	35693578	447	43	ENSBTAG00000031575	VAV3	loss
	chr3	35758528	35760212	1685	6	ENSBTAG00000049591	NA	loss
	chr3	35868267	35868784	518	17	ENSBTAG00000014530	NTNG1	loss
	chr3	35931808	35932011	204	5	ENSBTAG00000014530	NTNG1	loss
	chr3	36301448	36303580	2133	16	ENSBTAG00000048635	NA	loss
	chr3	36358266	36365359	7094	4	No	No	loss
	chr3	36817519	36819944	2426	23	No	No	loss
	chr3	36857805	36858673	869	4	No	No	loss
	chr3	37008584	37009307	724	13	No	No	loss
	chr3	37030876	37031969	1094	31	No	No	loss
	chr3	37197251	37197766	516	14	No	No	loss
	chr3	37474058	37474246	189	4	No	No	loss
	chr3	37527468	37527547	80	6	No	No	loss
	chr3	37545647	37548515	2869	14	No	No	loss
	chr3	37645759	37645944	186	4	No	No	loss
	chr3	37745712	37746209	498	32	No	No	loss
	chr3	37805992	37807574	1583	32	No	No	loss
	chr3	37906276	37917316	11041	6	No	No	loss
	chr3	38021600	38021712	113	9	No	No	gain
	chr3	38074611	38074664	54	5	No	No	loss
	chr3	38130932	38131251	320	7	No	No	loss
	chr3	38188896	38192902	4007	6	No	No	loss
	chr3	38203166	38203456	291	12	No	No	loss
	chr3	38204670	38205372	703	28	No	No	loss
	chr3	38239665	38241024	1360	19	No	No	loss
	chr3	38308561	38308732	172	7	No	No	loss
	chr3	38315418	38315557	140	9	No	No	loss
	chr3	38397005	38397150	146	10	No	No	loss
	chr3	38577917	38578441	525	26	No	No	loss
	chr3	38763894	38764077	184	17	No	No	loss
	chr3	38814697	38815922	1226	16	No	No	loss
	chr3	39043605	39044580	976	11	No	No	loss
	chr3	39045172	39049393	4222	13	No	No	loss
	chr3	39076130	39076895	766	23	No	No	both
	chr3	39143175	39143644	470	9	No	No	loss
	chr3	39211598	39213448	1851	47	No	No	loss
	chr3	39275231	39275688	458	5	No	No	loss
	chr3	39277679	39277782	104	4	No	No	loss
	chr3	39376772	39378512	1741	4	No	No	loss
	chr3	39643149	39643818	670	12	No	No	loss
	chr3	39762006	39763302	1297	10	No	No	loss
	chr3	39771886	39773441	1556	15	No	No	loss
	chr3	40019775	40022630	2856	6	No	No	loss
	chr3	40153349	40153683	335	15	No	No	loss
	chr3	40499394	40500048	655	6	ENSBTAG00000021217	COL11A1	loss
	chr3	40511147	40511548	402	13	ENSBTAG00000021217	COL11A1	loss
	chr3	40531796	40531920	125	11	No	No	loss
	chr3	40556538	40556799	262	13	No	No	loss
	chr3	40596968	40597393	426	18	No	No	loss
	chr3	40600546	40604390	3845	29	No	No	loss
	chr3	40723951	40725649	1699	10	No	No	loss
	chr3	40725654	40725799	146	5	No	No	loss
	chr3	40782515	40784205	1691	9	No	No	loss
	chr3	41030148	41030720	573	40	No	No	loss
	chr3	41051929	41052230	302	18	No	No	loss
	chr3	41208303	41218820	10518	6	No	No	loss
	chr3	41285473	41286239	767	49	ENSBTAG00000000845	OLFM3	loss
	chr3	41500791	41501330	540	17	No	No	loss
	chr3	41746833	41747105	273	4	No	No	loss
	chr3	41751370	41751489	120	5	No	No	loss
	chr3	41761371	41761549	179	6	No	No	loss
	chr3	41876773	41877368	596	17	No	No	loss
	chr3	41974300	41977201	2902	4	No	No	loss
	chr3	42252758	42252999	242	7	No	No	loss
	chr3	42318925	42319639	715	6	ENSBTAG00000019027	SLC30A7	loss
	chr3	42748526	42749857	1332	4	ENSBTAG00000031439	CDC14A	loss
	chr3	42821231	42821507	277	4	ENSBTAG00000031439	CDC14A	loss
	chr3	43133183	43133814	632	5	ENSBTAG00000015781	TRMT13	loss
	chr3	43185140	43185557	418	12	ENSBTAG00000015776	MFSD14A	loss
	chr3	43295998	43298608	2611	11	No	No	loss
	chr3	43417102	43418884	1783	8	ENSBTAG00000006491	AGL	loss
	chr3	43733450	43734390	941	5	No	No	loss
	chr3	43780475	43780581	107	4	No	No	loss
	chr3	43793626	43796022	2397	7	No	No	loss
	chr3	43925489	43925728	240	31	ENSBTAG00000019031	PLPPR4	loss
	chr3	44009562	44010546	985	21	No	No	loss
	chr3	44140660	44142308	1649	5	No	No	gain
	chr3	44158940	44160266	1327	7	No	No	loss
	chr3	44170965	44171015	51	5	No	No	loss
	chr3	44187864	44188366	503	4	No	No	loss
	chr3	44269194	44269276	83	6	ENSBTAG00000004591	PLPPR5	loss
	chr3	44375152	44375763	612	14	No	No	loss
	chr3	44414476	44420398	5923	7	No	No	loss
	chr3	45111560	45111643	84	16	No	No	loss
	chr3	45483633	45484236	604	14	ENSBTAG00000031358	DPYD	loss
	chr3	45507089	45507661	573	28	ENSBTAG00000031358	DPYD	loss
	chr3	45834489	45835910	1422	24	ENSBTAG00000031358	DPYD	loss
	chr3	45835945	45836124	180	12	ENSBTAG00000031358	DPYD	loss
	chr3	46630664	46631082	419	6	No	No	loss
	chr3	46886526	46896302	9777	9	No	No	loss
	chr3	46914461	46915060	600	5	No	No	loss
	chr3	46960113	46961180	1068	18	No	No	loss
	chr3	46961187	46961275	89	11	No	No	loss
	chr3	47064244	47065955	1712	6	No	No	loss
	chr3	47137334	47137696	363	7	No	No	loss
	chr3	47140493	47141409	917	20	No	No	loss
	chr3	47169290	47170129	840	19	No	No	loss
	chr3	47331726	47333777	2052	9	No	No	loss
	chr3	47685181	47685994	814	4	No	No	gain
	chr3	47783700	47784168	469	39	No	No	loss
	chr3	48381390	48381556	167	4	No	No	loss
	chr3	48997869	48998142	274	10	ENSBTAG00000009698	ABCD3	loss
	chr3	49086055	49110036	23982	38	No	No	loss
	chr3	49828221	49828977	757	12	ENSBTAG00000003245	BCAR3	loss
	chr3	50230630	50231823	1194	11	ENSBTAG00000027321	CCDC18	loss
	chr3	50807771	50807900	130	5	ENSBTAG00000011363	EVI5	loss
	chr3	51124774	51126758	1985	4	ENSBTAG00000018737	GLMN	loss
	chr3	51218952	51219957	1006	15	No	No	loss
	chr3	51754107	51754179	73	4	No	No	loss
	chr3	52723696	52723749	54	5	No	No	loss
	chr3	52855517	52856823	1307	21	No	No	loss
	chr3	52912893	52913013	121	4	No	No	gain
	chr3	53837843	53838539	697	12	No	No	loss
	chr3	53896027	53897318	1292	13	No	No	loss
	chr3	53962688	53971241	8554	17	No	No	loss
	chr3	54096229	54096795	567	15	ENSBTAG00000015060	GBP5	loss
	chr3	54096817	54096868	52	4	ENSBTAG00000015060	GBP5	loss
	chr3	54185690	54186184	495	16	No	No	loss
	chr3	54195235	54211054	15820	6	ENSBTAG00000037634	NA	loss
	chr3	54211078	54408180	197103	8	ENSBTAG00000037634	NA	loss
	chr3	54408209	54418477	10269	10	ENSBTAG00000038938	GBP2	loss
	chr3	54418528	54432963	14436	10	ENSBTAG00000038938	GBP2	loss
	chr3	54432993	54433093	101	4	ENSBTAG00000038938	GBP2	loss
	chr3	54595982	54601651	5670	4	No	No	loss
	chr3	54605233	54605366	134	4	No	No	loss
	chr3	54605380	54636726	31347	8	ENSBTAG00000024272	NA	loss
	chr3	54636762	54636813	52	4	No	No	loss
	chr3	54650980	54651032	53	4	No	No	loss
	chr3	54651037	54652371	1335	6	No	No	loss
	chr3	54652394	54652450	57	5	No	No	loss
	chr3	54652456	54652505	50	4	No	No	loss
	chr3	54665559	54666825	1267	4	No	No	loss
	chr3	55117383	55118806	1424	31	ENSBTAG00000021900	PKN2	loss
	chr3	55161879	55162390	512	27	ENSBTAG00000021900	PKN2	loss
	chr3	55376059	55378018	1960	21	ENSBTAG00000051499	NA	loss
	chr3	55545303	55545526	224	12	ENSBTAG00000051499	NA	loss
	chr3	55728249	55728390	142	11	ENSBTAG00000051499	NA	loss
	chr3	55921310	55921770	461	11	ENSBTAG00000051499	NA	loss
	chr3	56374851	56383289	8439	25	No	No	loss
	chr3	56475194	56475925	732	5	No	No	loss
	chr3	57199811	57200814	1004	22	No	No	loss
	chr3	57503245	57503508	264	18	ENSBTAG00000017357	CLCA4	gain
	chr3	57675669	57675834	166	5	ENSBTAG00000012907	ODF2L	gain
	chr3	58050405	58050685	281	5	No	No	loss
	chr3	58070054	58071484	1431	4	No	No	loss
	chr3	58543816	58544056	241	30	ENSBTAG00000052722	NA	loss
	chr3	58868116	58868690	575	4	No	No	loss
	chr3	58974263	58975284	1022	9	ENSBTAG00000013778	WDR63	loss
	chr3	59128935	59129465	531	22	ENSBTAG00000046773	MCOLN2	loss
	chr3	59148380	59150013	1634	8	ENSBTAG00000046773	MCOLN2	loss
	chr3	60085709	60087401	1693	8	No	No	loss
	chr3	60156176	60156709	534	22	ENSBTAG00000003322	TTLL7	loss
	chr3	60241754	60241815	62	4	ENSBTAG00000003322	TTLL7	loss
	chr3	60372458	60372566	109	10	No	No	loss
	chr3	60436614	60436782	169	6	No	No	loss
	chr3	60824394	60825475	1082	58	No	No	loss
	chr3	61443802	61446073	2272	5	No	No	loss
	chr3	62015399	62015631	233	7	No	No	loss
	chr3	62150525	62152076	1552	16	No	No	loss
	chr3	62199186	62199859	674	22	No	No	loss
	chr3	62212539	62212813	275	5	No	No	loss
	chr3	63155223	63155393	171	5	No	No	gain
	chr3	63322616	63323033	418	15	No	No	loss
	chr3	63334772	63336156	1385	5	No	No	loss
	chr3	63611177	63612350	1174	11	No	No	loss
	chr3	63810005	63810703	699	21	No	No	loss
	chr3	64042056	64043162	1107	5	No	No	loss
	chr3	64153218	64153772	555	12	No	No	gain
	chr3	65863366	65863950	585	23	No	No	loss
	chr3	65961767	65962011	245	4	No	No	gain
	chr3	66071527	66071603	77	5	No	No	loss
	chr3	66144116	66155851	11736	5	ENSBTAG00000015902	PTGFR	loss
	chr3	66493744	66494079	336	13	No	No	loss
	chr3	66496236	66496694	459	18	No	No	loss
	chr3	67290976	67291220	245	23	ENSBTAG00000017411	AK5	loss
	chr3	67395799	67397283	1485	5	No	No	loss
	chr3	67532382	67532981	600	9	ENSBTAG00000031012	PIGK	loss
	chr3	67920918	67921458	541	6	No	No	loss
	chr3	68192447	68193598	1152	6	No	No	loss
	chr3	68335086	68335631	546	4	ENSBTAG00000053587	NA	loss
[truncated: 11,236 more rows]

## Sheet: Table S2
	Table S2 Information of the CNV cluster in the cattle genome of the ten cattle breeds
	CNV cluster	chr	start	end	CNV density (CNV length/window length)	gene ID	gene name	(known gene number)/(all gene number)
	chr7:2000001-3000000	chr7	2000001	3000000	0.932342	ENSBTAG00000014665;ENSBTAG00000002281;ENSBTAG00000055301;ENSBTAG00000038541;ENSBTAG00000034973;ENSBTAG00000016187;ENSBTAG00000004262;ENSBTAG00000007122;ENSBTAG00000050595;ENSBTAG00000052690;ENSBTAG00000019667;ENSBTAG00000053467;ENSBTAG00000037964;ENSBTAG00000055153;ENSBTAG00000018673;ENSBTAG00000039246;ENSBTAG00000007820;ENSBTAG00000040028;ENSBTAG00000051744;ENSBTAG00000052719;ENSBTAG00000049190;…	ADAMTS2;ZNF354C;ZNF879;GRM6;ZNF454;ZFP2;RNF187;HIST3H2BB;HIST3H2A;HIST3H3;TRIM17;TRIM11;OBSCN;IBA57;GJC2;GUK1;MRPL55;C7H1orf35	18/26
	chr10:23000001-25000000	chr10	23000001	24000000	0.993626	ENSBTAG00000038544;ENSBTAG00000045863;ENSBTAG00000054130;ENSBTAG00000049260;ENSBTAG00000052371;ENSBTAG00000051127;ENSBTAG00000051187;ENSBTAG00000047444;ENSBTAG00000052729;ENSBTAG00000052011;ENSBTAG00000051554;ENSBTAG00000048374;ENSBTAG00000052580;ENSBTAG00000048874;ENSBTAG00000048236;ENSBTAG00000052314;ENSBTAG00000050533;ENSBTAG00000050806;ENSBTAG00000046995;ENSBTAG00000049140	TRAV24	1/20
		chr10	24000001	25000000	0.999597
	chr12:70000001-73000000	chr12	70000001	71000000	0.997899	ENSBTAG00000047383;ENSBTAG00000046041;ENSBTAG00000049836;ENSBTAG00000026070;ENSBTAG00000052990;ENSBTAG00000047181;ENSBTAG00000023309;ENSBTAG00000003568	CLDN10	1/8
		chr12	71000001	72000000	0.996792
		chr12	72000001	73000000	0.923002
	chr16:7000001-9000000	chr16	7000001	8000000	0.998867	ENSBTAG00000051085;		0/1
		chr16	8000001	9000000	0.999516
	chr27:6000001-7000000	chr27	6000001	7000000	0.807924	ENSBTAG00000048171;ENSBTAG00000052579;ENSBTAG00000049568;ENSBTAG00000034952;ENSBTAG00000048847;ENSBTAG00000049070;ENSBTAG00000052911;ENSBTAG00000054607;ENSBTAG00000054084;ENSBTAG00000046204;ENSBTAG00000053110;ENSBTAG00000051223;ENSBTAG00000054257;ENSBTAG00000048608;ENSBTAG00000053889;ENSBTAG00000046937;ENSBTAG00000052826;ENSBTAG00000048937;ENSBTAG00000050630;ENSBTAG00000054561;ENSBTAG00000051796;…	TAP;SPAG11;SPAG11B;ZNF705A;bta-mir-2887-1;RF00002;LAP;DEFB13;DEFB10;DEFB7;DEFB1;defb402;DEFB	13/41

## Sheet: Table S3
	Table S3 Information of the genes with their exon overlapped with CNVRs
	CNVR chr	CNVR start	CNVR end	gene id	gene name	exon chr	exon start	exon end
	chr3	8574977	8594677	ENSBTAG00000048662	ITLN2	chr3	8591925	8591995
	chr3	11714643	11739409	ENSBTAG00000038426	CD1B	chr3	11716715	11716775
	chr3	11853845	11963406	ENSBTAG00000054063	CD1A	chr3	11862546	11862718
	chr3	11853845	11963406	ENSBTAG00000039993	CD1D	chr3	11918554	11919195
	chr4	112827571	113156179	ENSBTAG00000009850	GIMAP7	chr4	112898193	112898249
	chr4	112827571	113156179	ENSBTAG00000039588	NA	chr4	112945118	112945712
	chr4	112827571	113156179	ENSBTAG00000030940	GIMAP7	chr4	113120426	113120508
	chr4	112827571	113156179	ENSBTAG00000040331	NA	chr4	113138906	113138952
	chr4	113191075	113284232	ENSBTAG00000008550	GIMAP7	chr4	113276469	113276515
	chr5	44186205	44280684	ENSBTAG00000049929	NA	chr5	44218157	44218292
	chr6	5432985	5800650	ENSBTAG00000024888	PDE5A	chr6	5745681	5745900
	chr7	1595084	1728334	ENSBTAG00000048107	CANX	chr7	1640204	1640391
	chr7	1595084	1728334	ENSBTAG00000009389	HNRNPH1	chr7	1694637	1694673
	chr7	1855331	2129282	ENSBTAG00000014665	ADAMTS2	chr7	2015432	2015677
	chr7	2129860	2383219	ENSBTAG00000038541	ZNF879	chr7	2351998	2352077
	chr7	2418017	2738065	ENSBTAG00000050595	NA	chr7	2489575	2489605
	chr7	2418017	2738065	ENSBTAG00000019667	RNF187	chr7	2545756	2546341
	chr7	2418017	2738065	ENSBTAG00000018673	TRIM17	chr7	2624069	2624166
	chr7	2418017	2738065	ENSBTAG00000039246	TRIM11	chr7	2632261	2632891
	chr7	2418017	2738065	ENSBTAG00000040028	OBSCN	chr7	2703472	2703542
	chr8	70300796	70322847	ENSBTAG00000035958	RHOBTB2	chr8	70302432	70302629
	chr8	103549501	103571570	ENSBTAG00000017294	ORM1	chr8	103550934	103551085
	chr9	15185247	15322040	ENSBTAG00000005869	SENP6	chr9	15242718	15242769
	chr12	72890094	72929583	ENSBTAG00000003568	CLDN10	chr12	72904648	72905088
	chr13	12482696	12761334	ENSBTAG00000012377	ECHDC3	chr13	12533128	12533297
	chr13	12482696	12761334	ENSBTAG00000019488	USP6NL	chr13	12718484	12718538
	chr15	46272521	46283347	ENSBTAG00000049294	NA	chr15	46277369	46277559
	chr15	80614455	80643005	ENSBTAG00000002007	PRG3	chr15	80620999	80621033
	chr17	14039868	14046513	ENSBTAG00000039325	GYPA	chr17	14040368	14040441
	chr17	14136495	14154222	ENSBTAG00000047331	GYPB	chr17	14143444	14143540
	chr18	45128097	45133686	ENSBTAG00000045737	NA	chr18	45131588	45131670
	chr18	61210298	61240210	ENSBTAG00000014328	MGC138914	chr18	61238819	61239148
	chr18	62924450	62947909	ENSBTAG00000004043	NA	chr18	62945785	62945940
	chr21	19745756	19765270	ENSBTAG00000001308	NA	chr21	19750581	19750627
	chr21	67815338	67818256	ENSBTAG00000035995	TNFAIP2	chr21	67816188	67816410
	chr23	25638065	25649216	ENSBTAG00000038128	BOLA-DQA5	chr23	25643732	25643877
	chr23	25666263	25686820	ENSBTAG00000019588	BLA-DQB	chr23	25672687	25672846
	chr23	25867733	25921695	ENSBTAG00000034945	NA	chr23	25893991	25894260
	chr23	25867733	25921695	ENSBTAG00000007618	NA	chr23	25899578	25899798
	chr23	27905012	27942411	ENSBTAG00000054342	MIC1	chr23	27913129	27913252
	chr23	27905012	27942411	ENSBTAG00000051047	NA	chr23	27913129	27913252
	chr23	28534870	28573841	ENSBTAG00000019386	BOLA-NC1	chr23	28552234	28552304
	chr23	28665938	28670417	ENSBTAG00000020116	JSP.1	chr23	28667286	28667352
	chr23	28723005	28730399	ENSBTAG00000002069	BOLA	chr23	28724201	28724294
	chr26	50115342	50492809	ENSBTAG00000035072	SYCE1	chr26	50136662	50136730
	chr26	51098016	51227327	ENSBTAG00000017804	BNIP3	chr26	51225150	51225301
	chr27	6193110	6310513	ENSBTAG00000053889	LAP	chr27	6234006	6234146
	chr27	6193110	6310513	ENSBTAG00000046937	NA	chr27	6238997	6239034
	chr27	6310668	6431816	ENSBTAG00000050630	DEFB13	chr27	6326696	6326886
	chr27	6522446	6768802	ENSBTAG00000048737	DEFB10	chr27	6596623	6596680
	chr27	6522446	6768802	ENSBTAG00000051383	DEFB7	chr27	6676383	6676576
	chr27	6522446	6768802	ENSBTAG00000052312	DEFB1	chr27	6721772	6721962
	chr27	6955975	6960681	ENSBTAG00000045649	DEFB	chr27	6956381	6956510
	chr27	7089824	7147782	ENSBTAG00000053557	DEFB4A	chr27	7138963	7139155
	chr27	7152303	7226578	ENSBTAG00000033545	EBD	chr27	7165176	7165564
	chr29	41861201	41916045	ENSBTAG00000011019	NA	chr29	41863570	41863637
	chr1	102349351	102367461	ENSBTAG00000006975	SI	chr1	102349895	102350011
	chr1	102349351	102367461	ENSBTAG00000006975	SI	chr1	102351418	102351505
	chr1	102349351	102367461	ENSBTAG00000006975	SI	chr1	102352437	102352575
	chr1	102349351	102367461	ENSBTAG00000006975	SI	chr1	102357276	102357409
	chr1	102349351	102367461	ENSBTAG00000006975	SI	chr1	102358326	102358360
	chr1	102349351	102367461	ENSBTAG00000006975	SI	chr1	102358448	102358564
	chr1	102349351	102367461	ENSBTAG00000006975	SI	chr1	102361732	102361880
	chr1	102349351	102367461	ENSBTAG00000006975	SI	chr1	102364835	102364919
	chr1	102349351	102367461	ENSBTAG00000006975	SI	chr1	102365002	102365058
	chr1	102349351	102367461	ENSBTAG00000006975	SI	chr1	102365661	102365785
	chr1	116879320	116879605	ENSBTAG00000021703	MED12L	chr1	116878049	116879564
	chr1	116879320	116879605	ENSBTAG00000020990	P2RY14	chr1	116878049	116879564
	chr1	148353276	148363537	ENSBTAG00000023384	CBR1	chr1	148353115	148353635
	chr2	89157708	89180017	ENSBTAG00000009725	AOX1	chr2	89160588	89160683
	chr2	89157708	89180017	ENSBTAG00000009725	AOX1	chr2	89162586	89162714
	chr2	89157708	89180017	ENSBTAG00000009725	AOX1	chr2	89165339	89165391
	chr2	89157708	89180017	ENSBTAG00000009725	AOX1	chr2	89168524	89168638
	chr2	89157708	89180017	ENSBTAG00000009725	AOX1	chr2	89169396	89169461
	chr2	89157708	89180017	ENSBTAG00000009725	AOX1	chr2	89171603	89171791
	chr2	89157708	89180017	ENSBTAG00000009725	AOX1	chr2	89172301	89172468
	chr2	89157708	89180017	ENSBTAG00000009725	AOX1	chr2	89173353	89173909
	chr2	132704525	132714410	ENSBTAG00000005759	PLA2G2A	chr2	132710140	132710189
	chr2	132704525	132714410	ENSBTAG00000005759	PLA2G2A	chr2	132710375	132710519
	chr2	132704525	132714410	ENSBTAG00000005759	PLA2G2A	chr2	132710772	132710878
	chr2	132704525	132714410	ENSBTAG00000005759	PLA2G2A	chr2	132713513	132713984
	chr3	8574977	8594677	ENSBTAG00000048662	ITLN2	chr3	8592224	8592287
	chr3	8574977	8594677	ENSBTAG00000048662	ITLN2	chr3	8592909	8593019
	chr3	8574977	8594677	ENSBTAG00000048662	ITLN2	chr3	8593946	8594193
	chr3	8574977	8594677	ENSBTAG00000048662	ITLN2	chr3	8594521	8594679
	chr3	8594679	8595061	ENSBTAG00000048662	ITLN2	chr3	8594521	8594679
	chr3	8595083	8602267	ENSBTAG00000048662	ITLN2	chr3	8595068	8595188
	chr3	8595083	8602267	ENSBTAG00000048662	ITLN2	chr3	8596429	8596532
	chr3	8595083	8602267	ENSBTAG00000048662	ITLN2	chr3	8601941	8602114
	chr3	11714643	11739409	ENSBTAG00000038426	CD1B	chr3	11714682	11714960
	chr3	11714643	11739409	ENSBTAG00000038426	CD1B	chr3	11715254	11715532
	chr3	11714643	11739409	ENSBTAG00000038426	CD1B	chr3	11716194	11716460
	chr3	11853845	11963406	ENSBTAG00000054063	CD1A	chr3	11859214	11859765
	chr3	11853845	11963406	ENSBTAG00000054063	CD1A	chr3	11859935	11860025
	chr3	11853845	11963406	ENSBTAG00000054063	CD1A	chr3	11861091	11861369
	chr3	11853845	11963406	ENSBTAG00000054063	CD1A	chr3	11861987	11862253
	chr3	11853845	11963406	ENSBTAG00000054063	CD1A	chr3	11860338	11860616
	chr3	11853845	11963406	ENSBTAG00000039993	CD1D	chr3	11915600	11916035
	chr3	11853845	11963406	ENSBTAG00000039993	CD1D	chr3	11916132	11916231
	chr3	11853845	11963406	ENSBTAG00000039993	CD1D	chr3	11916990	11917268
	chr3	11853845	11963406	ENSBTAG00000039993	CD1D	chr3	11917982	11918260
	chr3	18647867	18647992	ENSBTAG00000015854	TCHHL1	chr3	18644862	18648444
	chr4	38672530	38696776	ENSBTAG00000020569	CACNA2D1	chr4	38669104	38673177
	chr4	50102444	50146249	ENSBTAG00000036154	TARP	chr4	50141812	50142266
	chr4	50102444	50146249	ENSBTAG00000036154	TARP	chr4	50144383	50144421
	chr4	50146269	50151725	ENSBTAG00000036154	TARP	chr4	50146360	50146407
	chr4	50146269	50151725	ENSBTAG00000036154	TARP	chr4	50146695	50146799
	chr4	50146269	50151725	ENSBTAG00000036154	TARP	chr4	50149120	50149449
	chr4	112827571	113156179	ENSBTAG00000009850	GIMAP7	chr4	112905200	112907032
	chr4	112827571	113156179	ENSBTAG00000039588	NA	chr4	112940655	112941552
	chr4	112827571	113156179	ENSBTAG00000039588	NA	chr4	112942421	112942468
	chr4	112827571	113156179	ENSBTAG00000001198	GIMAP7	chr4	112957738	112959006
	chr4	112827571	113156179	ENSBTAG00000046257	GIMAP4	chr4	113066864	113068572
	chr4	112827571	113156179	ENSBTAG00000046257	GIMAP4	chr4	113071581	113071634
	chr4	112827571	113156179	ENSBTAG00000030940	GIMAP7	chr4	113112101	113113569
	chr4	112827571	113156179	ENSBTAG00000040331	NA	chr4	113131169	113132468
	chr4	112827571	113156179	ENSBTAG00000040331	NA	chr4	113133614	113133662
	chr5	44186205	44280684	ENSBTAG00000049929	NA	chr5	44219451	44219615
	chr5	44186205	44280684	ENSBTAG00000049929	NA	chr5	44221287	44221362
	chr5	44186205	44280684	ENSBTAG00000049929	NA	chr5	44222671	44222737
	chr5	74316700	74356798	ENSBTAG00000037799	NA	chr5	74316019	74318897
	chr5	102997984	103033604	ENSBTAG00000054245	CD163L1	chr5	103022467	103022735
	chr5	102997984	103033604	ENSBTAG00000054245	CD163L1	chr5	103025710	103025847
	chr5	102997984	103033604	ENSBTAG00000054245	CD163L1	chr5	103026718	103026807
	chr5	102997984	103033604	ENSBTAG00000054245	CD163L1	chr5	103027193	103027330
	chr5	102997984	103033604	ENSBTAG00000054245	CD163L1	chr5	103027877	103027909
	chr5	102997984	103033604	ENSBTAG00000054245	CD163L1	chr5	103028164	103028478
	chr5	102997984	103033604	ENSBTAG00000054245	CD163L1	chr5	103028567	103028608
	chr6	5432985	5800650	ENSBTAG00000024888	PDE5A	chr6	5768460	5769048
	chr6	5432985	5800650	ENSBTAG00000024888	PDE5A	chr6	5781809	5781898
	chr6	46047664	46051142	ENSBTAG00000033214	TBC1D19	chr6	46050340	46050412
	chr6	113525022	113525793	ENSBTAG00000010185	TADA2B	chr6	113523501	113525047
	chr6	113525022	113525793	ENSBTAG00000010181	GRPEL1	chr6	113523501	113525047
	chr6	113525022	113525793	ENSBTAG00000010181	GRPEL1	chr6	113525500	113527600
	chr7	1595084	1728334	ENSBTAG00000048107	CANX	chr7	1608227	1610095
	chr7	1595084	1728334	ENSBTAG00000048107	CANX	chr7	1612250	1612376
	chr7	1595084	1728334	ENSBTAG00000048107	CANX	chr7	1613257	1613376
	chr7	1595084	1728334	ENSBTAG00000048107	CANX	chr7	1614280	1614495
	chr7	1595084	1728334	ENSBTAG00000048107	CANX	chr7	1615587	1615743
	chr7	1595084	1728334	ENSBTAG00000048107	CANX	chr7	1616270	1616383
	chr7	1595084	1728334	ENSBTAG00000048107	CANX	chr7	1618823	1619012
	chr7	1595084	1728334	ENSBTAG00000048107	CANX	chr7	1620665	1620857
	chr7	1595084	1728334	ENSBTAG00000048107	CANX	chr7	1621323	1621404
	chr7	1595084	1728334	ENSBTAG00000048107	CANX	chr7	1622772	1622913
	chr7	1595084	1728334	ENSBTAG00000048107	CANX	chr7	1623391	1623449
	chr7	1595084	1728334	ENSBTAG00000048107	CANX	chr7	1623879	1623952
	chr7	1595084	1728334	ENSBTAG00000048107	CANX	chr7	1624214	1624390
	chr7	1595084	1728334	ENSBTAG00000009389	HNRNPH1	chr7	1695160	1695288
	chr7	1595084	1728334	ENSBTAG00000009389	HNRNPH1	chr7	1696572	1696727
	chr7	1595084	1728334	ENSBTAG00000009389	HNRNPH1	chr7	1696937	1697080
	chr7	1595084	1728334	ENSBTAG00000009389	HNRNPH1	chr7	1698505	1698643
	chr7	1595084	1728334	ENSBTAG00000009389	HNRNPH1	chr7	1699593	1699771
	chr7	1595084	1728334	ENSBTAG00000009389	HNRNPH1	chr7	1699851	1699922
	chr7	1595084	1728334	ENSBTAG00000009389	HNRNPH1	chr7	1699979	1700112
	chr7	1595084	1728334	ENSBTAG00000009389	HNRNPH1	chr7	1700259	1700394
	chr7	1595084	1728334	ENSBTAG00000009389	HNRNPH1	chr7	1700788	1700847
	chr7	1595084	1728334	ENSBTAG00000009389	HNRNPH1	chr7	1700940	1701029
	chr7	1595084	1728334	ENSBTAG00000009389	HNRNPH1	chr7	1701699	1701791
	chr7	1595084	1728334	ENSBTAG00000009389	HNRNPH1	chr7	1702242	1702291
	chr7	1595084	1728334	ENSBTAG00000009389	HNRNPH1	chr7	1702884	1703639
	chr7	1855331	2129282	ENSBTAG00000014665	ADAMTS2	chr7	2016690	2017084
	chr7	1855331	2129282	ENSBTAG00000014665	ADAMTS2	chr7	2092472	2092631
	chr7	2129860	2383219	ENSBTAG00000014665	ADAMTS2	chr7	2161523	2161725
	chr7	2129860	2383219	ENSBTAG00000014665	ADAMTS2	chr7	2186040	2186123
	chr7	2129860	2383219	ENSBTAG00000014665	ADAMTS2	chr7	2204645	2204801
	chr7	2129860	2383219	ENSBTAG00000014665	ADAMTS2	chr7	2208896	2209001
	chr7	2129860	2383219	ENSBTAG00000014665	ADAMTS2	chr7	2209602	2209745
	chr7	2129860	2383219	ENSBTAG00000014665	ADAMTS2	chr7	2210120	2210252
	chr7	2129860	2383219	ENSBTAG00000014665	ADAMTS2	chr7	2210855	2210968
	chr7	2129860	2383219	ENSBTAG00000014665	ADAMTS2	chr7	2228831	2228976
	chr7	2129860	2383219	ENSBTAG00000014665	ADAMTS2	chr7	2231529	2231704
	chr7	2129860	2383219	ENSBTAG00000014665	ADAMTS2	chr7	2232792	2232925
	chr7	2129860	2383219	ENSBTAG00000014665	ADAMTS2	chr7	2235770	2235893
	chr7	2129860	2383219	ENSBTAG00000014665	ADAMTS2	chr7	2237136	2237216
	chr7	2129860	2383219	ENSBTAG00000014665	ADAMTS2	chr7	2239150	2239316
	chr7	2129860	2383219	ENSBTAG00000014665	ADAMTS2	chr7	2243314	2243473
	chr7	2129860	2383219	ENSBTAG00000014665	ADAMTS2	chr7	2245241	2245373
	chr7	2129860	2383219	ENSBTAG00000014665	ADAMTS2	chr7	2246290	2246497
	chr7	2129860	2383219	ENSBTAG00000014665	ADAMTS2	chr7	2249173	2249302
	chr7	2129860	2383219	ENSBTAG00000014665	ADAMTS2	chr7	2253085	2253174
	chr7	2129860	2383219	ENSBTAG00000014665	ADAMTS2	chr7	2259399	2260679
	chr7	2129860	2383219	ENSBTAG00000038541	ZNF879	chr7	2336065	2338277
	chr7	2129860	2383219	ENSBTAG00000038541	ZNF879	chr7	2347376	2347471
	chr7	2129860	2383219	ENSBTAG00000038541	ZNF879	chr7	2347914	2348040
	chr7	2129860	2383219	ENSBTAG00000038541	ZNF879	chr7	2350861	2350931
	chr7	2418017	2738065	ENSBTAG00000007122	ZFP2	chr7	2466508	2468484
	chr7	2418017	2738065	ENSBTAG00000050595	NA	chr7	2470235	2470357
	chr7	2418017	2738065	ENSBTAG00000050595	NA	chr7	2479632	2479728
	chr7	2418017	2738065	ENSBTAG00000019667	RNF187	chr7	2542856	2543199
	chr7	2418017	2738065	ENSBTAG00000019667	RNF187	chr7	2544213	2544305
	chr7	2418017	2738065	ENSBTAG00000018673	TRIM17	chr7	2626313	2626746
	chr7	2418017	2738065	ENSBTAG00000018673	TRIM17	chr7	2627964	2628059
	chr7	2418017	2738065	ENSBTAG00000018673	TRIM17	chr7	2628526	2628756
	chr7	2418017	2738065	ENSBTAG00000018673	TRIM17	chr7	2630111	2630133
	chr7	2418017	2738065	ENSBTAG00000018673	TRIM17	chr7	2630224	2630324
	chr7	2418017	2738065	ENSBTAG00000018673	TRIM17	chr7	2630621	2631339
	chr7	2418017	2738065	ENSBTAG00000039246	TRIM11	chr7	2635028	2635123
	chr7	2418017	2738065	ENSBTAG00000039246	TRIM11	chr7	2635573	2635803
	chr7	2418017	2738065	ENSBTAG00000039246	TRIM11	chr7	2637618	2637640
	chr7	2418017	2738065	ENSBTAG00000039246	TRIM11	chr7	2637725	2637825
	chr7	2418017	2738065	ENSBTAG00000039246	TRIM11	chr7	2638319	2640136
	chr7	2418017	2738065	ENSBTAG00000040028	OBSCN	chr7	2685793	2687667
	chr7	2418017	2738065	ENSBTAG00000040028	OBSCN	chr7	2690700	2690742
	chr7	2418017	2738065	ENSBTAG00000040028	OBSCN	chr7	2693788	2693896
	chr7	2418017	2738065	ENSBTAG00000040028	OBSCN	chr7	2694575	2694704
	chr7	2418017	2738065	ENSBTAG00000040028	OBSCN	chr7	2695052	2695154
	chr7	2418017	2738065	ENSBTAG00000040028	OBSCN	chr7	2695552	2695719
	chr7	2418017	2738065	ENSBTAG00000040028	OBSCN	chr7	2701518	2701631
	chr7	2418017	2738065	ENSBTAG00000040028	OBSCN	chr7	2702168	2702345
	chr7	2418017	2738065	ENSBTAG00000040028	OBSCN	chr7	2702495	2702653
	chr7	2418017	2738065	ENSBTAG00000040028	OBSCN	chr7	2702742	2702906
	chr7	2418017	2738065	ENSBTAG00000040028	OBSCN	chr7	2702990	2703106
	chr7	59354215	59355117	ENSBTAG00000019140	SPINK5	chr7	59354642	59354723
	chr7	59354215	59355117	ENSBTAG00000019140	SPINK5	chr7	59355063	59355190
	chr8	70300796	70322847	ENSBTAG00000035958	RHOBTB2	chr8	70303258	70303361
	chr8	70300796	70322847	ENSBTAG00000035958	RHOBTB2	chr8	70303913	70304098
	chr8	70300796	70322847	ENSBTAG00000035958	RHOBTB2	chr8	70304750	70305774
	chr8	70300796	70322847	ENSBTAG00000035958	RHOBTB2	chr8	70306076	70306194
	chr8	70300796	70322847	ENSBTAG00000035958	RHOBTB2	chr8	70307714	70307864
	chr8	70300796	70322847	ENSBTAG00000035958	RHOBTB2	chr8	70312219	70312307
	chr8	70300796	70322847	ENSBTAG00000035958	RHOBTB2	chr8	70313307	70313412
	chr8	70300796	70322847	ENSBTAG00000035958	RHOBTB2	chr8	70314755	70315890
	chr8	103486032	103528144	ENSBTAG00000019807	COL27A1	chr8	103489834	103489887
	chr8	103486032	103528144	ENSBTAG00000019807	COL27A1	chr8	103490442	103490486
	chr8	103486032	103528144	ENSBTAG00000019807	COL27A1	chr8	103490570	103490614
	chr8	103486032	103528144	ENSBTAG00000019807	COL27A1	chr8	103490850	103490903
	chr8	103486032	103528144	ENSBTAG00000019807	COL27A1	chr8	103492122	103492175
	chr8	103486032	103528144	ENSBTAG00000019807	COL27A1	chr8	103493062	103493115
	chr8	103486032	103528144	ENSBTAG00000019807	COL27A1	chr8	103494509	103494562
	chr8	103486032	103528144	ENSBTAG00000019807	COL27A1	chr8	103496388	103496441
	chr8	103486032	103528144	ENSBTAG00000019807	COL27A1	chr8	103500398	103500505
	chr8	103486032	103528144	ENSBTAG00000019807	COL27A1	chr8	103502771	103502824
	chr8	103486032	103528144	ENSBTAG00000019807	COL27A1	chr8	103502941	103503048
	chr8	103486032	103528144	ENSBTAG00000019807	COL27A1	chr8	103504224	103504277
	chr8	103486032	103528144	ENSBTAG00000019807	COL27A1	chr8	103505238	103505291
	chr8	103486032	103528144	ENSBTAG00000019807	COL27A1	chr8	103509831	103509887
	chr8	103486032	103528144	ENSBTAG00000019807	COL27A1	chr8	103510055	103510108
	chr8	103486032	103528144	ENSBTAG00000019807	COL27A1	chr8	103510863	103510916
	chr8	103486032	103528144	ENSBTAG00000019807	COL27A1	chr8	103511201	103511254
	chr8	103486032	103528144	ENSBTAG00000019807	COL27A1	chr8	103512102	103512155
	chr8	103486032	103528144	ENSBTAG00000019807	COL27A1	chr8	103512239	103512346
	chr8	103486032	103528144	ENSBTAG00000019807	COL27A1	chr8	103512814	103512921
	chr8	103486032	103528144	ENSBTAG00000019807	COL27A1	chr8	103514053	103514160
	chr8	103486032	103528144	ENSBTAG00000019807	COL27A1	chr8	103515901	103515954
	chr8	103486032	103528144	ENSBTAG00000019807	COL27A1	chr8	103516466	103516528
	chr8	103486032	103528144	ENSBTAG00000019807	COL27A1	chr8	103517054	103517107
	chr8	103486032	103528144	ENSBTAG00000019807	COL27A1	chr8	103517250	103517285
	chr8	103486032	103528144	ENSBTAG00000019807	COL27A1	chr8	103517389	103517406
	chr8	103486032	103528144	ENSBTAG00000019807	COL27A1	chr8	103517613	103517648
	chr8	103486032	103528144	ENSBTAG00000019807	COL27A1	chr8	103517902	103517928
	chr8	103486032	103528144	ENSBTAG00000019807	COL27A1	chr8	103521109	103521174
	chr8	103486032	103528144	ENSBTAG00000019807	COL27A1	chr8	103522008	103522176
	chr8	103486032	103528144	ENSBTAG00000019807	COL27A1	chr8	103523216	103523325
	chr8	103528159	103549481	ENSBTAG00000019807	COL27A1	chr8	103533580	103533798
	chr8	103528159	103549481	ENSBTAG00000019807	COL27A1	chr8	103535029	103537042
	chr8	103549501	103571570	ENSBTAG00000017294	ORM1	chr8	103551470	103551612
	chr8	103549501	103571570	ENSBTAG00000017294	ORM1	chr8	103551887	103551957
	chr8	103549501	103571570	ENSBTAG00000017294	ORM1	chr8	103552732	103552839
	chr8	103549501	103571570	ENSBTAG00000017294	ORM1	chr8	103552982	103553085
	chr8	103549501	103571570	ENSBTAG00000017294	ORM1	chr8	103554234	103554404
	chr9	15185247	15322040	ENSBTAG00000005869	SENP6	chr9	15276392	15276485
	chr9	15185247	15322040	ENSBTAG00000005869	SENP6	chr9	15278487	15278547
	chr9	15185247	15322040	ENSBTAG00000005869	SENP6	chr9	15293330	15293472
	chr9	15185247	15322040	ENSBTAG00000005869	SENP6	chr9	15297631	15297726
	chr9	15185247	15322040	ENSBTAG00000005869	SENP6	chr9	15302813	15302833
	chr9	15185247	15322040	ENSBTAG00000005869	SENP6	chr9	15312929	15312999
	chr9	15322044	15350305	ENSBTAG00000005869	SENP6	chr9	15328476	15328624
	chr9	15322044	15350305	ENSBTAG00000005869	SENP6	chr9	15333168	15333465
	chr9	15322044	15350305	ENSBTAG00000005869	SENP6	chr9	15338700	15338938
	chr9	15322044	15350305	ENSBTAG00000005869	SENP6	chr9	15341581	15341751
	chr9	15322044	15350305	ENSBTAG00000005869	SENP6	chr9	15342689	15342722
	chr9	15322044	15350305	ENSBTAG00000005869	SENP6	chr9	15343365	15343559
	chr9	15322044	15350305	ENSBTAG00000005869	SENP6	chr9	15344505	15344731
	chr9	15322044	15350305	ENSBTAG00000005869	SENP6	chr9	15346072	15346181
	chr9	15322044	15350305	ENSBTAG00000005869	SENP6	chr9	15346296	15346412
	chr11	67022562	67030541	ENSBTAG00000050333	PROKR1	chr11	67023075	67023771
	chr12	66788818	66788973	ENSBTAG00000008708	GPC5	chr12	66787850	66788968
	chr13	12482696	12761334	ENSBTAG00000012377	ECHDC3	chr13	12518930	12519290
	chr13	12482696	12761334	ENSBTAG00000012377	ECHDC3	chr13	12522617	12522817
	chr13	12482696	12761334	ENSBTAG00000012377	ECHDC3	chr13	12526303	12526400
	chr13	12482696	12761334	ENSBTAG00000012377	ECHDC3	chr13	12527787	12527908
	chr13	12482696	12761334	ENSBTAG00000019488	USP6NL	chr13	12722328	12722395
	chr13	12482696	12761334	ENSBTAG00000019488	USP6NL	chr13	12724219	12724301
	chr13	12482696	12761334	ENSBTAG00000019488	USP6NL	chr13	12731973	12732012
	chr13	12482696	12761334	ENSBTAG00000019488	USP6NL	chr13	12745507	12745587
	chr13	12482696	12761334	ENSBTAG00000019488	USP6NL	chr13	12751173	12751280
	chr13	12482696	12761334	ENSBTAG00000019488	USP6NL	chr13	12755176	12755285
	chr13	12482696	12761334	ENSBTAG00000019488	USP6NL	chr13	12757436	12757484
	chr13	12482696	12761334	ENSBTAG00000019488	USP6NL	chr13	12759232	12759352
	chr13	17911238	17911629	ENSBTAG00000005136	ABI1	chr13	17910017	17911284
	chr13	17911238	17911629	ENSBTAG00000005136	ABI1	chr13	17911320	17911428
	chr13	53462537	53512683	ENSBTAG00000039520	SIRPB1	chr13	53462430	53462750
	chr13	53462537	53512683	ENSBTAG00000039520	SIRPB1	chr13	53463337	53463654
	chr13	53462537	53512683	ENSBTAG00000039520	SIRPB1	chr13	53468374	53468473
	chr13	53462537	53512683	ENSBTAG00000039520	SIRPB1	chr13	53469103	53469647
	chr13	62805339	62807042	ENSBTAG00000031361	BPIFB5	chr13	62805536	62805599
	chr15	46272521	46283347	ENSBTAG00000049294	NA	chr15	46277874	46277942
	chr15	46272521	46283347	ENSBTAG00000049294	NA	chr15	46278259	46278812
	chr15	47798091	47850760	ENSBTAG00000052606	TRIM5	chr15	47830069	47831397
	chr15	47798091	47850760	ENSBTAG00000052606	TRIM5	chr15	47831613	47831639
	chr15	47798091	47850760	ENSBTAG00000052606	TRIM5	chr15	47831920	47832020
	chr15	47798091	47850760	ENSBTAG00000052606	TRIM5	chr15	47833238	47833260
	chr15	47798091	47850760	ENSBTAG00000052606	TRIM5	chr15	47836661	47836891
	chr15	47798091	47850760	ENSBTAG00000052606	TRIM5	chr15	47837845	47837940
	chr15	47798091	47850760	ENSBTAG00000052606	TRIM5	chr15	47838511	47838659
	chr15	47798091	47850760	ENSBTAG00000052606	TRIM5	chr15	47838661	47838995
	chr15	59020897	59021223	ENSBTAG00000003361	METTL15	chr15	59020291	59021228
	chr15	80614455	80643005	ENSBTAG00000002007	PRG3	chr15	80617025	80617158
	chr15	80614455	80643005	ENSBTAG00000002007	PRG3	chr15	80617912	80618023
	chr15	80614455	80643005	ENSBTAG00000002007	PRG3	chr15	80619156	80619287
	chr15	80614455	80643005	ENSBTAG00000002007	PRG3	chr15	80619767	80620059
	chr15	80614455	80643005	ENSBTAG00000002007	PRG3	chr15	80620495	80620631
	chr15	83046636	83046757	ENSBTAG00000012057	CBLIF	chr15	83046727	83046840
	chr16	6019298	6087578	ENSBTAG00000040409	NA	chr16	6028270	6028681
	chr16	6019298	6087578	ENSBTAG00000040409	NA	chr16	6029117	6029299
	chr16	6019298	6087578	ENSBTAG00000040409	NA	chr16	6039075	6039248
	chr16	6019298	6087578	ENSBTAG00000040409	NA	chr16	6044115	6044324
	chr16	6019298	6087578	ENSBTAG00000040409	NA	chr16	6060194	6060370
	chr16	6019298	6087578	ENSBTAG00000040409	NA	chr16	6060794	6060982
	chr16	6176276	6234135	ENSBTAG00000023177	CFH	chr16	6199768	6200176
	chr16	6176276	6234135	ENSBTAG00000023177	CFH	chr16	6200607	6200789
	chr16	6176276	6234135	ENSBTAG00000023177	CFH	chr16	6211676	6211849
	chr16	6176276	6234135	ENSBTAG00000023177	CFH	chr16	6212900	6213076
	chr16	6176276	6234135	ENSBTAG00000023177	CFH	chr16	6214908	6215081
	chr16	6176276	6234135	ENSBTAG00000023177	CFH	chr16	6215783	6215992
	chr16	6176276	6234135	ENSBTAG00000023177	CFH	chr16	6228030	6228212
	chr16	6176276	6234135	ENSBTAG00000023177	CFH	chr16	6233872	6234051
	chr17	14039868	14046513	ENSBTAG00000039325	GYPA	chr17	14044344	14044409
	chr17	14136495	14154222	ENSBTAG00000047331	GYPB	chr17	14139496	14139561
	chr17	70900503	70909630	ENSBTAG00000050136	NA	chr17	70907822	70907981
	chr17	70900503	70909630	ENSBTAG00000050136	NA	chr17	70907984	70907992
	chr17	70900503	70909630	ENSBTAG00000050136	NA	chr17	70907994	70908125
	chr18	45128097	45133686	ENSBTAG00000045737	NA	chr18	45132177	45132352
	chr18	45128097	45133686	ENSBTAG00000045737	NA	chr18	45133529	45133765
	chr18	57221313	57268141	ENSBTAG00000037710	NA	chr18	57221256	57222510
	chr18	57221313	57268141	ENSBTAG00000037710	NA	chr18	57225677	57225772
	chr18	57221313	57268141	ENSBTAG00000037710	NA	chr18	57227233	57227359
	chr18	61002415	61153267	ENSBTAG00000036224	MGC157082	chr18	61009585	61009983
	chr18	61002415	61153267	ENSBTAG00000036224	MGC157082	chr18	61010996	61011154
	chr18	61002415	61153267	ENSBTAG00000036224	MGC157082	chr18	61012112	61012289
	chr18	61002415	61153267	ENSBTAG00000036224	MGC157082	chr18	61012494	61012606
	chr18	61002415	61153267	ENSBTAG00000036224	MGC157082	chr18	61013160	61013299
	chr18	61002415	61153267	ENSBTAG00000036224	MGC157082	chr18	61013402	61013504
	chr18	61002415	61153267	ENSBTAG00000036224	MGC157082	chr18	61017108	61017307
	chr18	61002415	61153267	ENSBTAG00000036224	MGC157082	chr18	61017506	61017672
	chr18	61002415	61153267	ENSBTAG00000036224	MGC157082	chr18	61017944	61018052
	chr18	61002415	61153267	ENSBTAG00000036224	MGC157082	chr18	61018215	61018637
	chr18	61242157	61269333	ENSBTAG00000014328	MGC138914	chr18	61248526	61248928
	chr18	61242157	61269333	ENSBTAG00000014328	MGC138914	chr18	61250402	61250560
	chr18	61242157	61269333	ENSBTAG00000014328	MGC138914	chr18	61251896	61252073
	chr18	61242157	61269333	ENSBTAG00000014328	MGC138914	chr18	61252496	61252608
	chr18	61242157	61269333	ENSBTAG00000014328	MGC138914	chr18	61252775	61252997
	chr18	61242157	61269333	ENSBTAG00000014328	MGC138914	chr18	61253165	61253304
	chr18	61242157	61269333	ENSBTAG00000014328	MGC138914	chr18	61253406	61253508
	chr18	61242157	61269333	ENSBTAG00000014328	MGC138914	chr18	61253698	61253894
	chr18	61242157	61269333	ENSBTAG00000014328	MGC138914	chr18	61254089	61254255
	chr18	61242157	61269333	ENSBTAG00000014328	MGC138914	chr18	61254528	61254636
	chr18	61242157	61269333	ENSBTAG00000014328	MGC138914	chr18	61254793	61255681
	chr18	62557189	62568284	ENSBTAG00000054741	KIR3DL1	chr18	62557487	62557786
	chr18	62557189	62568284	ENSBTAG00000054741	KIR3DL1	chr18	62559130	62559429
	chr18	62557189	62568284	ENSBTAG00000054741	KIR3DL1	chr18	62560306	62560572
	chr18	62557189	62568284	ENSBTAG00000054741	KIR3DL1	chr18	62561697	62561732
	chr18	62580798	62611104	ENSBTAG00000022807	KIR3DS1	chr18	62587896	62587932
	chr18	62580798	62611104	ENSBTAG00000022807	KIR3DS1	chr18	62588043	62588095
	chr18	62580798	62611104	ENSBTAG00000022807	KIR3DS1	chr18	62588852	62588969
	chr18	62580798	62611104	ENSBTAG00000022807	KIR3DS1	chr18	62589714	62589764
	chr18	62580798	62611104	ENSBTAG00000022807	KIR3DS1	chr18	62590022	62590321
	chr18	62580798	62611104	ENSBTAG00000022807	KIR3DS1	chr18	62591668	62591967
	chr18	62580798	62611104	ENSBTAG00000022807	KIR3DS1	chr18	62592844	62593110
	chr18	62612235	62656803	ENSBTAG00000054818	KIR3DL2	chr18	62655671	62655798
	chr18	62612235	62656803	ENSBTAG00000054818	KIR3DL2	chr18	62655910	62655962
	chr18	62612235	62656803	ENSBTAG00000054818	KIR3DL2	chr18	62656688	62656810
	chr18	62657141	62670492	ENSBTAG00000054818	KIR3DL2	chr18	62657549	62657599
	chr18	62657141	62670492	ENSBTAG00000054818	KIR3DL2	chr18	62658571	62658870
	chr18	62657141	62670492	ENSBTAG00000054818	KIR3DL2	chr18	62662506	62662541
	chr18	62738099	62755682	ENSBTAG00000045795	KIR2DS1	chr18	62754583	62754742
	chr18	62738099	62755682	ENSBTAG00000045795	KIR2DS1	chr18	62754744	62754877
	chr18	62738099	62755682	ENSBTAG00000045795	KIR2DS1	chr18	62754989	62755041
	chr18	62755759	62755996	ENSBTAG00000045795	KIR2DS1	chr18	62755764	62755886
	chr18	62756021	62759171	ENSBTAG00000045795	KIR2DS1	chr18	62756376	62756426
	chr18	62756021	62759171	ENSBTAG00000045795	KIR2DS1	chr18	62757395	62757694
	chr18	62756021	62759171	ENSBTAG00000045795	KIR2DS1	chr18	62758719	62759018
	chr18	62924450	62947909	ENSBTAG00000004043	NA	chr18	62946093	62946128
	chr18	62924450	62947909	ENSBTAG00000004043	NA	chr18	62946305	62946604
	chr18	62924450	62947909	ENSBTAG00000004043	NA	chr18	62946817	62947119
	chr18	62947925	62951344	ENSBTAG00000004043	NA	chr18	62948071	62948823
	chr19	43019460	43019864	ENSBTAG00000015140	RUNDC1	chr19	43017859	43020122
	chr20	18649539	18650319	ENSBTAG00000017026	DEPDC1B	chr20	18649381	18649542
	chr20	58564547	58565860	ENSBTAG00000000672	OTULINL	chr20	58565051	58566824
	chr21	19745756	19765270	ENSBTAG00000001308	NA	chr21	19763824	19766027
	chr21	19745756	19765270	ENSBTAG00000002786	NA	chr21	19763824	19766027
	chr21	67765444	67767354	ENSBTAG00000026893	EXOC3L4	chr21	67764978	67765629
	chr21	67765444	67767354	ENSBTAG00000026893	EXOC3L4	chr21	67766563	67766674
	chr21	67765444	67767354	ENSBTAG00000026893	EXOC3L4	chr21	67766914	67767036
	chr21	67767357	67772732	ENSBTAG00000026893	EXOC3L4	chr21	67767390	67767490
	chr21	67767357	67772732	ENSBTAG00000026893	EXOC3L4	chr21	67767693	67767773
	chr21	67767357	67772732	ENSBTAG00000026893	EXOC3L4	chr21	67770191	67770310
	chr21	67767357	67772732	ENSBTAG00000026893	EXOC3L4	chr21	67770383	67770535
	chr21	67767357	67772732	ENSBTAG00000026893	EXOC3L4	chr21	67771179	67771300
	chr21	67767357	67772732	ENSBTAG00000026893	EXOC3L4	chr21	67772343	67772885
	chr21	67772736	67774504	ENSBTAG00000026893	EXOC3L4	chr21	67772343	67772885
	chr21	67815338	67818256	ENSBTAG00000035995	TNFAIP2	chr21	67816701	67817337
	chr21	67818363	67826046	ENSBTAG00000035995	TNFAIP2	chr21	67819897	67820011
	chr21	67818363	67826046	ENSBTAG00000035995	TNFAIP2	chr21	67820148	67820270
	chr21	67818363	67826046	ENSBTAG00000035995	TNFAIP2	chr21	67820430	67820530
	chr21	67818363	67826046	ENSBTAG00000035995	TNFAIP2	chr21	67821121	67821219
	chr21	67818363	67826046	ENSBTAG00000035995	TNFAIP2	chr21	67821810	67821933
	chr21	67818363	67826046	ENSBTAG00000035995	TNFAIP2	chr21	67822787	67822909
	chr21	67818363	67826046	ENSBTAG00000035995	TNFAIP2	chr21	67823065	67823220
	chr21	67818363	67826046	ENSBTAG00000035995	TNFAIP2	chr21	67823407	67823528
	chr21	67818363	67826046	ENSBTAG00000035995	TNFAIP2	chr21	67825407	67826211
	chr22	53184928	53203983	ENSBTAG00000031355	NA	chr22	53203565	53206002
	chr22	53203986	53223441	ENSBTAG00000031355	NA	chr22	53203565	53206002
	chr23	25601818	25637710	ENSBTAG00000021077	BOLA-DQB	chr23	25609390	25609659
	chr23	25601818	25637710	ENSBTAG00000021077	BOLA-DQB	chr23	25617019	25617300
	chr23	25601818	25637710	ENSBTAG00000021077	BOLA-DQB	chr23	25617671	25617781
	chr23	25601818	25637710	ENSBTAG00000021077	BOLA-DQB	chr23	25620326	25620857
	chr23	25601818	25637710	ENSBTAG00000038128	BOLA-DQA5	chr23	25636852	25637156
	chr23	25601818	25637710	ENSBTAG00000038128	BOLA-DQA5	chr23	25637328	25637502
	chr23	25637722	25637987	ENSBTAG00000038128	BOLA-DQA5	chr23	25637740	25638021
	chr23	25638065	25649216	ENSBTAG00000038128	BOLA-DQA5	chr23	25640079	25640327
	chr23	25666263	25686820	ENSBTAG00000019588	BLA-DQB	chr23	25674092	25674361
	chr23	25666263	25686820	ENSBTAG00000019588	BLA-DQB	chr23	25678288	25678569
	chr23	25666263	25686820	ENSBTAG00000019588	BLA-DQB	chr23	25679069	25679179
	chr23	25666263	25686820	ENSBTAG00000019588	BLA-DQB	chr23	25680146	25680507
	chr23	25687390	25692498	ENSBTAG00000037605	BOLA-DQA1	chr23	25691259	25691556
	chr23	25687390	25692498	ENSBTAG00000037605	BOLA-DQA1	chr23	25691708	25691881
	chr23	25687390	25692498	ENSBTAG00000037605	BOLA-DQA1	chr23	25692123	25692404
	chr23	25867733	25921695	ENSBTAG00000034939	BTNL2	chr23	25869458	25869541
	chr23	25867733	25921695	ENSBTAG00000034939	BTNL2	chr23	25871535	25871882
	chr23	25867733	25921695	ENSBTAG00000034939	BTNL2	chr23	25873854	25874135
	chr23	25867733	25921695	ENSBTAG00000034939	BTNL2	chr23	25875642	25875662
	chr23	25867733	25921695	ENSBTAG00000034939	BTNL2	chr23	25879128	25879475
	chr23	25867733	25921695	ENSBTAG00000034939	BTNL2	chr23	25880562	25880843
	chr23	25867733	25921695	ENSBTAG00000034939	BTNL2	chr23	25881504	25881608
	chr23	25867733	25921695	ENSBTAG00000034939	BTNL2	chr23	25882693	25883338
	chr23	25867733	25921695	ENSBTAG00000034945	NA	chr23	25885518	25886485
	chr23	25867733	25921695	ENSBTAG00000034945	NA	chr23	25887904	25887930
	chr23	25867733	25921695	ENSBTAG00000034945	NA	chr23	25888155	25888181
	chr23	25867733	25921695	ENSBTAG00000034945	NA	chr23	25889212	25889238
	chr23	25867733	25921695	ENSBTAG00000034945	NA	chr23	25889333	25889353
	chr23	25867733	25921695	ENSBTAG00000034945	NA	chr23	25889721	25889888
	chr23	25867733	25921695	ENSBTAG00000034945	NA	chr23	25890244	25890525
	chr23	25867733	25921695	ENSBTAG00000034945	NA	chr23	25892484	25892831
	chr23	25867733	25921695	ENSBTAG00000034945	NA	chr23	25893385	25893512
	chr23	25867733	25921695	ENSBTAG00000007618	NA	chr23	25900381	25900483
	chr23	25867733	25921695	ENSBTAG00000007618	NA	chr23	25901143	25901493
	chr23	25867733	25921695	ENSBTAG00000007618	NA	chr23	25902355	25902636
	chr23	25867733	25921695	ENSBTAG00000007618	NA	chr23	25902775	25902975
	chr23	25867733	25921695	ENSBTAG00000007618	NA	chr23	25903527	25903547
	chr23	25867733	25921695	ENSBTAG00000007618	NA	chr23	25903638	25903664
	chr23	25867733	25921695	ENSBTAG00000007618	NA	chr23	25903847	25903873
	chr23	25867733	25921695	ENSBTAG00000007618	NA	chr23	25905825	25905851
	chr23	25867733	25921695	ENSBTAG00000007618	NA	chr23	25906564	25907368
	chr23	27835969	27844638	ENSBTAG00000054342	MIC1	chr23	27842117	27842275
	chr23	27835969	27844638	ENSBTAG00000010166	MIC2	chr23	27842117	27842275
	chr23	27905012	27942411	ENSBTAG00000054342	MIC1	chr23	27908631	27908759
	chr23	27905012	27942411	ENSBTAG00000051047	NA	chr23	27908631	27908759
	chr23	27905012	27942411	ENSBTAG00000054342	MIC1	chr23	27909103	27909162
	chr23	27905012	27942411	ENSBTAG00000051047	NA	chr23	27909103	27909162
	chr23	28534870	28573841	ENSBTAG00000019386	BOLA-NC1	chr23	28549136	28549183
	chr23	28534870	28573841	ENSBTAG00000019386	BOLA-NC1	chr23	28549323	28549355
	chr23	28534870	28573841	ENSBTAG00000019386	BOLA-NC1	chr23	28549777	28549881
	chr23	28534870	28573841	ENSBTAG00000019386	BOLA-NC1	chr23	28549988	28550275
	chr23	28534870	28573841	ENSBTAG00000019386	BOLA-NC1	chr23	28551178	28551453
	chr23	28534870	28573841	ENSBTAG00000019386	BOLA-NC1	chr23	28551652	28551921
	chr23	28656402	28665914	ENSBTAG00000020116	JSP.1	chr23	28663711	28664038
	chr23	28656402	28665914	ENSBTAG00000020116	JSP.1	chr23	28664201	28664248
	chr23	28656402	28665914	ENSBTAG00000020116	JSP.1	chr23	28664387	28664419
	chr23	28656402	28665914	ENSBTAG00000020116	JSP.1	chr23	28664844	28664951
	chr23	28656402	28665914	ENSBTAG00000020116	JSP.1	chr23	28665069	28665344
	chr23	28665938	28670417	ENSBTAG00000020116	JSP.1	chr23	28666231	28666506
	chr23	28665938	28670417	ENSBTAG00000020116	JSP.1	chr23	28666703	28666972
	chr23	28713359	28722996	ENSBTAG00000002069	BOLA	chr23	28720503	28720812
	chr23	28713359	28722996	ENSBTAG00000002069	BOLA	chr23	28720978	28721025
	chr23	28713359	28722996	ENSBTAG00000002069	BOLA	chr23	28721165	28721197
	chr23	28713359	28722996	ENSBTAG00000002069	BOLA	chr23	28721625	28721729
	chr23	28713359	28722996	ENSBTAG00000002069	BOLA	chr23	28721846	28722121
	chr23	28723005	28730399	ENSBTAG00000002069	BOLA	chr23	28723145	28723420
	chr23	28723005	28730399	ENSBTAG00000002069	BOLA	chr23	28723618	28723887
	chr24	61884576	61926088	ENSBTAG00000048720	NA	chr24	61925932	61926755
	chr26	50115342	50492809	ENSBTAG00000035072	SYCE1	chr26	50137374	50137433
	chr26	50115342	50492809	ENSBTAG00000035072	SYCE1	chr26	50137749	50137823
	chr26	50115342	50492809	ENSBTAG00000035072	SYCE1	chr26	50138446	50138493
	chr26	50115342	50492809	ENSBTAG00000035072	SYCE1	chr26	50138722	50138776
	chr26	50115342	50492809	ENSBTAG00000035072	SYCE1	chr26	50139434	50139523
	chr26	50115342	50492809	ENSBTAG00000035072	SYCE1	chr26	50139771	50139834
	chr26	50115342	50492809	ENSBTAG00000035072	SYCE1	chr26	50140589	50140655
	chr26	50115342	50492809	ENSBTAG00000035072	SYCE1	chr26	50140733	50140853
	chr26	50115342	50492809	ENSBTAG00000035072	SYCE1	chr26	50140925	50141035
	chr26	50115342	50492809	ENSBTAG00000035072	SYCE1	chr26	50141186	50141273
	chr26	50115342	50492809	ENSBTAG00000035072	SYCE1	chr26	50141498	50141643
	chr26	50115342	50492809	ENSBTAG00000018365	CYP2E1	chr26	50165177	50165755
	chr26	50115342	50492809	ENSBTAG00000018365	CYP2E1	chr26	50166430	50166571
	chr26	50115342	50492809	ENSBTAG00000018365	CYP2E1	chr26	50167051	50167238
	chr26	50115342	50492809	ENSBTAG00000018365	CYP2E1	chr26	50169122	50169263
	chr26	50115342	50492809	ENSBTAG00000018365	CYP2E1	chr26	50170257	50170433
	chr26	50115342	50492809	ENSBTAG00000018365	CYP2E1	chr26	50170887	50171047
	chr26	50115342	50492809	ENSBTAG00000018365	CYP2E1	chr26	50171325	50171474
	chr26	50115342	50492809	ENSBTAG00000018365	CYP2E1	chr26	50174561	50174720
	chr26	51098016	51227327	ENSBTAG00000017804	BNIP3	chr26	51221338	51221661
	chr26	51098016	51227327	ENSBTAG00000017804	BNIP3	chr26	51222582	51222734
	chr26	51098016	51227327	ENSBTAG00000017804	BNIP3	chr26	51222803	51222912
	chr26	51098016	51227327	ENSBTAG00000017804	BNIP3	chr26	51224686	51224770
	chr27	6193110	6310513	ENSBTAG00000053889	LAP	chr27	6235636	6235870
	chr27	6193110	6310513	ENSBTAG00000046937	NA	chr27	6240895	6241026
	chr27	6193110	6310513	ENSBTAG00000046937	NA	chr27	6242564	6242941
	chr27	6310668	6431816	ENSBTAG00000050630	DEFB13	chr27	6328391	6328617
	chr27	6522446	6768802	ENSBTAG00000048737	DEFB10	chr27	6598169	6598299
	chr27	6522446	6768802	ENSBTAG00000051383	DEFB7	chr27	6678034	6678273
	chr27	6522446	6768802	ENSBTAG00000052312	DEFB1	chr27	6723463	6723692
	chr27	6960735	6969216	ENSBTAG00000045649	DEFB	chr27	6963998	6964238
	chr27	7089824	7147782	ENSBTAG00000053557	DEFB4A	chr27	7140626	7140882
	chr27	7152303	7226578	ENSBTAG00000033545	EBD	chr27	7178561	7178711
	chr27	7152303	7226578	ENSBTAG00000033545	EBD	chr27	7180185	7180423
	chr27	19400672	19401524	ENSBTAG00000016177	FGL1	chr27	19400571	19400758
	chr29	41861201	41916045	ENSBTAG00000011019	NA	chr29	41867459	41867561
	chr29	41861201	41916045	ENSBTAG00000011019	NA	chr29	41872694	41872962
	chr29	41861201	41916045	ENSBTAG00000011019	NA	chr29	41880676	41881445

## Sheet: Table S4
	Table S4 Information of the genes overlapped with high frequency (>=50%) CNV segments
	chr	start	end	gene id	gene name
	chr2	89157708	89180017	ENSBTAG00000009725	AOX1
	chr2	132704525	132714410	ENSBTAG00000005759	PLA2G2A
	chr4	112827571	113156179	ENSBTAG00000009850	GIMAP7
	chr4	112827571	113156179	ENSBTAG00000039588	NA
	chr4	112827571	113156179	ENSBTAG00000001198	GIMAP7
	chr4	112827571	113156179	ENSBTAG00000046257	GIMAP4
	chr4	112827571	113156179	ENSBTAG00000030940	GIMAP7
	chr4	112827571	113156179	ENSBTAG00000040331	NA
	chr4	113191075	113284232	ENSBTAG00000008550	GIMAP7
	chr6	5432985	5800650	ENSBTAG00000024888	PDE5A
	chr15	46272521	46283347	ENSBTAG00000049294	NA
	chr17	14136495	14154222	ENSBTAG00000047331	GYPB
	chr17	70900503	70909630	ENSBTAG00000050136	NA
	chr21	67772736	67774504	ENSBTAG00000026893	EXOC3L4
	chr18	62657141	62670492	ENSBTAG00000054818	KIR3DL2
	chr18	62924450	62947909	ENSBTAG00000004043	NA
	chr18	62947925	62951344	ENSBTAG00000004043	NA
	chr23	25666263	25686820	ENSBTAG00000019588	BLA-DQB

## Sheet: Table S5
Table S5 F-statistics comparison result between bos Taurus and bos Indicus based on CNV segments (top 1%)
CNV segment name	chr	start	end	Fst	gene_id	gene_name
CNV segment1	chr7	50070412	50072341	0.853759	ENSBTAG00000014182,ENSBTAG00000004415	CTNNA1,NA
CNV segment2	chr7	51676228	51676728	0.852409	No	No
CNV segment3	chr2	45887720	45888964	0.848233	No	No
CNV segment4	chr1	89588277	89589079	0.846639	No	No
CNV segment5	chr3	55117383	55118806	0.846639	ENSBTAG00000021900	PKN2
CNV segment6	chr4	34446849	34447576	0.846639	No	No
CNV segment7	chr8	100253123	100253943	0.801736	ENSBTAG00000002744	MUSK
CNV segment8	chr4	62861559	62862033	0.800274	ENSBTAG00000010866	BMPER
CNV segment9	chr5	48513887	48519504	0.796525	No	No
CNV segment10	chr7	50689626	50691373	0.77722	ENSBTAG00000002286	DNAJC18
CNV segment11	chr3	28547236	28549222	0.756016	No	No
CNV segment12	chr4	64697775	64698457	0.747484	ENSBTAG00000002739	PDE1C
CNV segment13	chr20	33162843	33164733	0.747484	ENSBTAG00000010822	PLCXD3
CNV segment14	chr4	158767	160566	0.744688	No	No
CNV segment15	chr4	160577	160684	0.744688	No	No
CNV segment16	chr4	160692	160764	0.744688	No	No
CNV segment17	chr19	63321018	63321095	0.743796	No	No
CNV segment18	chr5	47839943	47846278	0.719255	ENSBTAG00000044118	HMGA2
CNV segment19	chr7	51020543	51021261	0.717492	ENSBTAG00000000238	PSD2
CNV segment20	chr3	72550954	72552421	0.715152	No	No
CNV segment21	chr2	40704257	40706726	0.713725	No	No
CNV segment22	chr8	29312863	29313650	0.713725	ENSBTAG00000020141	FREM1
CNV segment23	chr10	64443945	64444829	0.713725	No	No
CNV segment24	chr4	160765	160939	0.700103	No	No
CNV segment25	chr10	41034810	41035295	0.698049	No	No
CNV segment26	chr1	148751039	148752973	0.685223	ENSBTAG00000030585	CLDN14
CNV segment27	chr7	67901454	67902669	0.680425	ENSBTAG00000044046	SGCD
CNV segment28	chr3	120676676	120684924	0.673274	ENSBTAG00000013253	THAP4
CNV segment29	chr19	33769032	33770086	0.673274	ENSBTAG00000003439	AKAP10
CNV segment30	chr3	37030876	37031969	0.665647	No	No
CNV segment31	chr5	58572566	58573145	0.663702	No	No
CNV segment32	chr5	16751579	16752645	0.657945	No	No
CNV segment33	chr10	101931726	101936577	0.656923	No	No
CNV segment34	chr21	47341515	47342972	0.654504	ENSBTAG00000019350	SLC25A21
CNV segment35	chr18	28471997	28472664	0.652836	No	No
CNV segment36	chr5	86269796	86270404	0.640678	ENSBTAG00000022360	SOX5
CNV segment37	chr2	62967035	62967964	0.634543	ENSBTAG00000018744	MGAT5
CNV segment38	chr2	69196699	69197183	0.634543	No	No
CNV segment39	chr13	50105491	50106078	0.634543	No	No
CNV segment40	chr3	94815353	94815918	0.633429	ENSBTAG00000005542,ENSBTAG00000048722	EPS15,NA
CNV segment41	chr21	43922921	43924271	0.628248	No	No
CNV segment42	chr4	28833365	28835812	0.623619	ENSBTAG00000003751	MACC1
CNV segment43	chr11	38696731	38697321	0.621997	No	No
CNV segment44	chr12	13291	13355	0.618025	No	No
CNV segment45	chr12	13356	13508	0.618025	No	No
CNV segment46	chr21	7848856	7850519	0.617711	ENSBTAG00000021527	IGF1R
CNV segment47	chr2	12270365	12271101	0.614267	No	No
CNV segment48	chr10	101931615	101931725	0.613857	No	No
CNV segment49	chr19	63321126	63322873	0.6112	No	No
CNV segment50	chr5	31812278	31813046	0.60863	No	No
CNV segment51	chr6	74326950	74327589	0.608229	No	No
CNV segment52	chr12	12023	12830	0.608229	No	No
CNV segment53	chr12	12833	13244	0.608229	No	No
CNV segment54	chr21	8425516	8426116	0.608071	No	No
CNV segment55	chr14	11574040	11574827	0.602827	No	No
CNV segment56	chr16	520238	520956	0.602827	No	No
CNV segment57	chr1	50906744	50907273	0.598825	No	No
CNV segment58	chr1	18006023	18007540	0.597426	No	No
CNV segment59	chr1	110762126	110762481	0.597426	ENSBTAG00000050129	LEKR1
CNV segment60	chr3	72708172	72708753	0.597426	No	No
CNV segment61	chr20	55366353	55366936	0.597426	No	No
CNV segment62	chr24	15562391	15565324	0.597426	No	No
CNV segment63	chr24	24012677	24013710	0.597426	ENSBTAG00000000138	CCDC178
CNV segment64	chr5	112957226	112957808	0.592428	No	No
CNV segment65	chr5	113657752	113658760	0.592428	ENSBTAG00000001057	ARFGAP3
CNV segment66	chr12	38108526	38124623	0.592428	No	No
CNV segment67	chr19	62788774	62788834	0.591706	ENSBTAG00000001061	PRKCA
CNV segment68	chr1	61170173	61171233	0.588785	No	No
CNV segment69	chr13	52020239	52020766	0.58465	No	No
CNV segment70	chr6	40681826	40682802	0.584202	ENSBTAG00000047743	KCNIP4
CNV segment71	chr8	53031657	53032755	0.584202	No	No
CNV segment72	chr1	12997142	13000821	0.583159	No	No
CNV segment73	chr4	12715680	12716308	0.574036	No	No
CNV segment74	chr4	26254662	26255393	0.573529	No	No
CNV segment75	chr10	36690436	36691240	0.573529	ENSBTAG00000008363	EXD1
CNV segment76	chr4	17692512	17693949	0.573427	No	No
CNV segment77	chr2	75855228	75856037	0.571771	No	No
CNV segment78	chr4	51329535	51330434	0.570285	ENSBTAG00000010756	ST7
CNV segment79	chr12	23987273	23989344	0.567696	ENSBTAG00000009405	TRPC4
CNV segment80	chr2	117990391	117991085	0.567207	ENSBTAG00000010338	FBXO36
CNV segment81	chr19	63322874	63323010	0.567028	No	No
CNV segment82	chr5	48247470	48248520	0.566487	No	No
CNV segment83	chr8	64006027	64007838	0.566195	ENSBTAG00000010082	COL15A1
CNV segment84	chr16	6432686	6434045	0.563221	ENSBTAG00000016729	KCNT2
CNV segment85	chr16	66807565	66808164	0.563221	ENSBTAG00000015235	HMCN1
CNV segment86	chr1	11564060	11564763	0.561825	No	No
CNV segment87	chr2	80200628	80201286	0.561825	No	No
CNV segment88	chr4	24132047	24132580	0.561825	No	No
CNV segment89	chr5	81046840	81047600	0.561825	No	No
CNV segment90	chr6	74593562	74594890	0.561825	No	No
CNV segment91	chr8	87314966	87316252	0.561825	No	No
CNV segment92	chr8	107472429	107473038	0.561825	No	No
CNV segment93	chr10	1652923	1653542	0.558456	ENSBTAG00000014750	EPB41L4A
CNV segment94	chr22	43461307	43462424	0.558096	ENSBTAG00000021164	SLMAP
CNV segment95	chr2	77586643	77587574	0.554668	No	No
CNV segment96	chr22	60608345	60610016	0.554039	No	No
CNV segment97	chr22	38169462	38170220	0.549733	No	No
CNV segment98	chr2	119257949	119258561	0.549539	No	No
CNV segment99	chr13	7043630	7044570	0.549539	ENSBTAG00000021614	TASP1
CNV segment100	chr2	97278693	97279374	0.549375	No	No
CNV segment101	chr1	141320	141931	0.546468	No	No
CNV segment102	chr1	18931845	18940642	0.546468	No	No
CNV segment103	chr3	11808161	11809228	0.546468	No	No
CNV segment104	chr16	66990156	66991395	0.546468	ENSBTAG00000015235	HMCN1
CNV segment105	chr12	27595753	27596406	0.545743	No	No
CNV segment106	chr2	82274465	82276832	0.54423	No	No
CNV segment107	chr6	52179400	52180371	0.54423	No	No
CNV segment108	chr21	35210358	35212169	0.54423	ENSBTAG00000021291	STXBP6
CNV segment109	chr21	47617313	47620272	0.54245	ENSBTAG00000000655	MIPOL1
CNV segment110	chr6	71005923	71006927	0.538522	ENSBTAG00000001772,ENSBTAG00000054466	PDCL2,NA
CNV segment111	chr3	16402269	16404098	0.537272	ENSBTAG00000004987,ENSBTAG00000024487	NUP210L,NA
CNV segment112	chr12	46445028	46445572	0.537272	ENSBTAG00000043985	DACH1
CNV segment113	chr14	46393262	46393858	0.537272	ENSBTAG00000006209	EXT1
CNV segment114	chr5	44411416	44412686	0.535634	No	No
CNV segment115	chr5	105643524	105644261	0.535634	No	No
CNV segment116	chr16	21655612	21656355	0.535634	No	No
CNV segment117	chr2	64775107	64776429	0.534618	ENSBTAG00000005238	NCKAP5
CNV segment118	chr18	43586721	43587676	0.534618	ENSBTAG00000031810,ENSBTAG00000054204	WDR88,RF00026
CNV segment119	chr10	73950471	73951844	0.534606	ENSBTAG00000018947	SYT16
CNV segment120	chr7	9206729	9207631	0.533911	No	No
CNV segment121	chr2	14815677	14815875	0.529044	No	No
CNV segment122	chr5	63968725	63969860	0.529044	No	No
CNV segment123	chr1	136461890	136462859	0.528764	No	No
CNV segment124	chr12	29154774	29155545	0.528764	No	No
CNV segment125	chr5	50848169	50849278	0.528723	ENSBTAG00000011857	PPM1H
CNV segment126	chr10	71391123	71392102	0.527647	No	No
CNV segment127	chr20	49694747	49702179	0.527647	No	No
CNV segment128	chr5	7830145	7830907	0.525242	No	No
CNV segment129	chr6	55753774	55754408	0.525242	ENSBTAG00000009833	DTHD1
CNV segment130	chr7	94651126	94651700	0.525242	No	No
CNV segment131	chr2	77315557	77317432	0.520746	No	No
CNV segment132	chr2	84355643	84356575	0.520746	ENSBTAG00000016782	SLC39A10
CNV segment133	chr5	3294753	3301157	0.520746	No	No
CNV segment134	chr7	45899882	45901101	0.520746	No	No
CNV segment135	chr13	50139326	50140211	0.520746	No	No
CNV segment136	chr5	55512204	55513367	0.515804	No	No
CNV segment137	chr7	69211950	69212729	0.515455	No	No
CNV segment138	chr9	75699633	75700244	0.514863	No	No
CNV segment139	chr14	45041207	45041661	0.514863	No	No
CNV segment140	chr12	33406997	33408579	0.512161	ENSBTAG00000019529,ENSBTAG00000016116	ATP8A2,NA
CNV segment141	chr1	141991	142555	0.511315	No	No
CNV segment142	chr1	142576	142827	0.511315	No	No
CNV segment143	chr1	142828	142999	0.511315	No	No
CNV segment144	chr3	56374851	56383289	0.511315	No	No
CNV segment145	chr4	10711911	10712152	0.511315	ENSBTAG00000014255	VPS50
CNV segment146	chr12	5773684	5774571	0.511066	No	No
CNV segment147	chr4	39634227	39635561	0.510287	No	No
CNV segment148	chr10	83129239	83129884	0.509369	ENSBTAG00000015805,ENSBTAG00000025385	SIPA1L1,NA
CNV segment149	chr15	29446604	29447892	0.509369	No	No
CNV segment150	chr19	42765138	42765924	0.509369	ENSBTAG00000021918	EZH1
CNV segment151	chr2	96544049	96544945	0.50406	No	No
CNV segment152	chr1	82298344	82299137	0.500379	ENSBTAG00000005209	VPS8
CNV segment153	chr9	101362129	101362821	0.500379	ENSBTAG00000027879	MPC1
CNV segment154	chr11	25765763	25766357	0.500379	ENSBTAG00000003555	THADA
CNV segment155	chr15	20314364	20316224	0.500379	ENSBTAG00000004672	RDX
CNV segment156	chr6	46516797	46517322	0.500193	No	No
CNV segment157	chr6	58219997	58220694	0.500193	ENSBTAG00000015649	TMEM156
CNV segment158	chr10	76953364	76954652	0.500193	ENSBTAG00000004732	SPTB
CNV segment159	chr6	71088500	71089172	0.500095	No	No

## Sheet: Table S6
	Table S6 Genome data information for the CNV detection
	Accession_ID	Name	Coverage	Breed	platform	Sequencing strategy	sub-species	Status
	SRR1346376	Angus1	15×	Angus	ILLUMINA	PAIRED	Bos taurus	released
	SRR8588258	Angus10	21×	Angus	ILLUMINA	PAIRED	Bos taurus	released
	SRR8588259	Angus11	17×	Angus	ILLUMINA	PAIRED	Bos taurus	released
	SRR8588260	Angus12	15×	Angus	ILLUMINA	PAIRED	Bos taurus	released
	SRR8396974	Angus13	15×	Angus	ILLUMINA	PAIRED	Bos taurus	released
	SRR1365103	Angus14	17×	Angus	ILLUMINA	PAIRED	Bos taurus	released
	SRR1365113	Angus15	17×	Angus	ILLUMINA	PAIRED	Bos taurus	released
	SRR1525580	Angus16	10×	Angus	ILLUMINA	PAIRED	Bos taurus	released
	SRR1525600	Angus17	7×	Angus	ILLUMINA	PAIRED	Bos taurus	released
	SRR8396975	Angus18	14×	Angus	ILLUMINA	PAIRED	Bos taurus	released
	SRR8396976	Angus19	17×	Angus	ILLUMINA	PAIRED	Bos taurus	released
	SRR1355237	Angus2	15×	Angus	ILLUMINA	PAIRED	Bos taurus	released
	SRR8396977	Angus20	37×	Angus	ILLUMINA	PAIRED	Bos taurus	released
	SRR1365129	Angus3	17×	Angus	ILLUMINA	PAIRED	Bos taurus	released
	SRR1525582	Angus4	7×	Angus	ILLUMINA	PAIRED	Bos taurus	released
	SRR1525686	Angus5	7×	Angus	ILLUMINA	PAIRED	Bos taurus	released
	SRR1525687	Angus6	7×	Angus	ILLUMINA	PAIRED	Bos taurus	released
	SRR1525688	Angus7	8×	Angus	ILLUMINA	PAIRED	Bos taurus	released
	SRR8588238	Angus8	12×	Angus	ILLUMINA	PAIRED	Bos taurus	released
	SRR8588257	Angus9	27×	Angus	ILLUMINA	PAIRED	Bos taurus	released
	SRR3508267	Boran1	10×	Boran	ILLUMINA	PAIRED	Bos indicus	released
	SRR3524756	Boran2	12×	Boran	ILLUMINA	PAIRED	Bos indicus	released
	SRR3524807	Boran3	11×	Boran	ILLUMINA	PAIRED	Bos indicus	released
	SRR3546725	Boran4	10×	Boran	ILLUMINA	PAIRED	Bos indicus	released
	SRR3546727	Boran5	10×	Boran	ILLUMINA	PAIRED	Bos indicus	released
	SRR3546728	Boran6	10×	Boran	ILLUMINA	PAIRED	Bos indicus	released
	SRR3546729	Boran7	10×	Boran	ILLUMINA	PAIRED	Bos indicus	released
	SRR6650020	Brahman1	17×	Brahman	ILLUMINA	PAIRED	Bos indicus	released
	SRR6650021	Brahman2	17×	Brahman	ILLUMINA	PAIRED	Bos indicus	released
	SRR6650023	Brahman3	18×	Brahman	ILLUMINA	PAIRED	Bos indicus	released
	SRR6650031	Brahman4	19×	Brahman	ILLUMINA	PAIRED	Bos indicus	released
	SRR2016752	Gir1	15×	Gir	ILLUMINA	PAIRED	Bos indicus	released
	SRR2016754	Gir2	12×	Gir	ILLUMINA	PAIRED	Bos indicus	released
	SRR2016755	Gir3	7×	Gir	ILLUMINA	PAIRED	Bos indicus	released
	SRR1343160	Hereford1	13×	Hereford	ILLUMINA	PAIRED	Bos taurus	released
	SRR4280239	Hereford10	10×	Hereford	ILLUMINA	PAIRED	Bos taurus	released
	SRR8588021	Hereford11	8×	Hereford	ILLUMINA	PAIRED	Bos taurus	released
	SRR8588151	Hereford12	8×	Hereford	ILLUMINA	PAIRED	Bos taurus	released
	SRR1346382	Hereford2	13×	Hereford	ILLUMINA	PAIRED	Bos taurus	released
	SRR1346383	Hereford3	12×	Hereford	ILLUMINA	PAIRED	Bos taurus	released
	SRR1365124	Hereford4	17×	Hereford	ILLUMINA	PAIRED	Bos taurus	released
	SRR1365128	Hereford5	17×	Hereford	ILLUMINA	PAIRED	Bos taurus	released
	SRR1365131	Hereford6	17×	Hereford	ILLUMINA	PAIRED	Bos taurus	released
	SRR4280236	Hereford7	12×	Hereford	ILLUMINA	PAIRED	Bos taurus	released
	SRR4280237	Hereford8	14×	Hereford	ILLUMINA	PAIRED	Bos taurus	released
	SRR4280238	Hereford9	14×	Hereford	ILLUMINA	PAIRED	Bos taurus	released
	SRR3694651	Kenana1	11×	Kenana	ILLUMINA	PAIRED	Bos indicus	released
	SRR3694652	Kenana2	11×	Kenana	ILLUMINA	PAIRED	Bos indicus	released
	SRR3694653	Kenana3	11×	Kenana	ILLUMINA	PAIRED	Bos indicus	released
	SRR3694656	Kenana4	11×	Kenana	ILLUMINA	PAIRED	Bos indicus	released
	SRR3694657	Kenana5	11×	Kenana	ILLUMINA	PAIRED	Bos indicus	released
	SRR3694658	Kenana6	11×	Kenana	ILLUMINA	PAIRED	Bos indicus	released
	SRR3694659	Kenana7	11×	Kenana	ILLUMINA	PAIRED	Bos indicus	released
	SRR10992774	Muturu3	10×	Muturu	ILLUMINA	PAIRED	Bos taurus	new generated
	SRR10992776	Muturu2	7×	Muturu	ILLUMINA	PAIRED	Bos taurus	new generated
	SRR10992777	Muturu1	8×	Muturu	ILLUMINA	PAIRED	Bos taurus	new generated
	SRR10992770	N'dama1	4×	N'dama	ILLUMINA	PAIRED	Bos taurus	new generated
	SRR10992771	N'dama3	15×	N'dama	ILLUMINA	PAIRED	Bos taurus	new generated
	SRR10992772	N'dama2	5×	N'dama	ILLUMINA	PAIRED	Bos taurus	new generated
	SRR10992773	N'dama4	4×	N'dama	ILLUMINA	PAIRED	Bos taurus	new generated
	SRR2016756	Nelore1	8×	Nelore	ILLUMINA	PAIRED	Bos indicus	released
	SRR2016757	Nelore2	6×	Nelore	ILLUMINA	PAIRED	Bos indicus	released
	SRR2016759	Nelore3	9×	Nelore	ILLUMINA	PAIRED	Bos indicus	released
	SRR2016762	Nelore4	16×	Nelore	ILLUMINA	PAIRED	Bos indicus	released
	SRR8249134	Nelore5	14×	Nelore	ILLUMINA	PAIRED	Bos indicus	released
	SRR8249135	Nelore6	10×	Nelore	ILLUMINA	PAIRED	Bos indicus	released
	SRR3219049	Ogaden1	10×	Ogaden	ILLUMINA	PAIRED	Bos indicus	released
	SRR3225526	Ogaden2	12×	Ogaden	ILLUMINA	PAIRED	Bos indicus	released
	SRR3490689	Ogaden3	11×	Ogaden	ILLUMINA	PAIRED	Bos indicus	released
	SRR3508266	Ogaden4	12×	Ogaden	ILLUMINA	PAIRED	Bos indicus	released
	SRR3592091	Ogaden5	11×	Ogaden	ILLUMINA	PAIRED	Bos indicus	released
	SRR3592092	Ogaden6	11×	Ogaden	ILLUMINA	PAIRED	Bos indicus	released
	SRR3592093	Ogaden7	10×	Ogaden	ILLUMINA	PAIRED	Bos indicus	released
